# Supplementary material for: The Influence of an AI-Driven Personalized Nutrition Program on the Human Gut Microbiome and Its Health Implications
Source: Nutrients. 2025 Apr 3;17(7):1260. doi: 10.3390/nu17071260 (PMC11990151; doi:10.3390/nu17071260)
Supplement: Supplementary file 1 [file nutrients-17-01260-s001.zip]

Archive with 8 entries (8 files):
- FigureS1.jpeg
- FigureS2_final.png
- Table_S1.xlsx
- Table_S2.xlsx
- Table_S3.xlsx
- Table_S4.xlsx
- Table_S5.xlsx
- Table_S6.xlsx
