# Supplementary material for: The Influence of an AI-Driven Personalized Nutrition Program on the Human Gut Microbiome and Its Health Implications
Source: Nutrients. 2025 Apr 3;17(7):1260. doi: 10.3390/nu17071260 (PMC11990151; doi:10.3390/nu17071260)
Supplement: Supplementary file 1 [file nutrients-17-01260-s001.zip › Table_S1.xlsx]

## Sheet: Φύλλο1
Table S1. Characteristics of the study individuals
Sex, females	15 (51.7)
Age, yrs	34.5±8
BMI, Kg/m2	23.6±3
Marital status
Married	10 (34.5)
Unmarried	19 (65.5)
Educational status
Tertiary	25 (86.2)
Primary and Secondary	4 (13.8)
Smoking status
Non-smokers	24 (82.8)
Smokers	5 (17.2)
N (%) or mean±SD values are shown.
