# Supplementary material for: The Influence of an AI-Driven Personalized Nutrition Program on the Human Gut Microbiome and Its Health Implications
Source: Nutrients. 2025 Apr 3;17(7):1260. doi: 10.3390/nu17071260 (PMC11990151; doi:10.3390/nu17071260)
Supplement: Supplementary file 1 [file nutrients-17-01260-s001.zip › Table_S2.xlsx]

## Sheet: Φύλλο1
Table S2. Differential abundance analysis of ASVs between pre- and post-PROTEIN timepoints
feature	Phylum	Class	Order	Family	Genus	value	coef	stderr	pval	qval	N	N.not.zero
ASV2011	Bacteroidota	Bacteroidia	Bacteroidales	Bacteroidaceae	Bacteroides	post-PROTEIN	0.384004	0.0926575	3.40801e-05	0.0075317	58	38
ASV2242	Firmicutes	Clostridia	Lachnospirales	Lachnospiraceae	Eubacterium_ruminantium_group	post-PROTEIN	-0.722609	0.184467	8.95553e-05	0.00989586	58	17
ASV1682	Firmicutes	Clostridia	Oscillospirales	Ruminococcaceae	Ruminococcus	post-PROTEIN	1.07752	0.289153	0.000194181	0.0143047	58	6
ASV0825	Firmicutes	Clostridia	Christensenellales	Christensenellaceae	Christensenellaceae_R_7_group	post-PROTEIN	-0.295992	0.0812267	0.000268405	0.0148294	58	6
ASV0646	Proteobacteria	Alphaproteobacteria	Rhodospirillales	uncultured	uncultured	post-PROTEIN	1.95494	0.556474	0.000442951	0.0195784	58	6
ASV1122	Cyanobacteria	Vampirivibrionia	Gastranaerophilales	Gastranaerophilales	Gastranaerophilales	post-PROTEIN	-1.32356	0.399689	0.000928104	0.0311223	58	8
ASV2206	Firmicutes	Clostridia	Lachnospirales	Lachnospiraceae	Lachnospiraceae_NK4A136_group	post-PROTEIN	1.04367	0.316787	0.000985774	0.0311223	58	10
ASV0158	Actinobacteriota	Actinobacteria	Bifidobacteriales	Bifidobacteriaceae	Bifidobacterium	post-PROTEIN	-0.694952	0.222856	0.0018184	0.0479031	58	11
ASV1307	Firmicutes	Clostridia	Oscillospirales	Eubacterium_coprostanoligenes_group	Eubacterium_coprostanoligenes_group	post-PROTEIN	1.08351	0.349788	0.00195081	0.0479031	58	6
ASV1376	Firmicutes	Clostridia	Clostridia_UCG_014	Clostridia_UCG_014	Clostridia_UCG_014	post-PROTEIN	0.823549	0.28059	0.0033348	0.0736991	58	6
ASV0309	Bacteroidota	Bacteroidia	Bacteroidales	Rikenellaceae	Alistipes	post-PROTEIN	-0.529019	0.183526	0.00394497	0.0792581	58	34
ASV1408	Firmicutes	Clostridia	Clostridia_UCG_014	Clostridia_UCG_014	Clostridia_UCG_014	post-PROTEIN	1.26788	0.472416	0.00727833	0.124082	58	17
ASV0378	Bacteroidota	Bacteroidia	Bacteroidales	Bacteroidaceae	Bacteroides	post-PROTEIN	-0.648759	0.241813	0.00729891	0.124082	58	8
ASV0467	Bacteroidota	Bacteroidia	Bacteroidales	Prevotellaceae	Prevotellaceae_NK3B31_group	post-PROTEIN	-0.426558	0.163313	0.00900394	0.140896	58	7
ASV2115	Firmicutes	Clostridia	Lachnospirales	Lachnospiraceae	Roseburia	post-PROTEIN	-0.427441	0.16636	0.0101884	0.140896	58	53
ASV1834	Firmicutes	Clostridia	Oscillospirales	Oscillospiraceae	Colidextribacter	post-PROTEIN	0.564049	0.220154	0.0104051	0.140896	58	5
ASV1685	Firmicutes	Clostridia	Oscillospirales	Ruminococcaceae	Ruminococcus	post-PROTEIN	-1.56143	0.612838	0.0108381	0.140896	58	7
ASV2326	Firmicutes	Clostridia	Lachnospirales	Lachnospiraceae	Lachnoclostridium	post-PROTEIN	0.421018	0.166787	0.0115933	0.14234	58	43
ASV1948	Firmicutes	Clostridia	Oscillospirales	Oscillospiraceae	Oscillibacter	post-PROTEIN	0.415307	0.168632	0.0137855	0.159865	58	53
ASV1246	Firmicutes	Clostridia	Oscillospirales	Ruminococcaceae	UBA1819	post-PROTEIN	0.639996	0.263399	0.0151089	0.159865	58	38
ASV0293	Bacteroidota	Bacteroidia	Bacteroidales	Rikenellaceae	Alistipes	post-PROTEIN	-0.709587	0.292276	0.0151908	0.159865	58	23
ASV0377	Bacteroidota	Bacteroidia	Bacteroidales	Bacteroidaceae	Bacteroides	post-PROTEIN	-0.350283	0.147163	0.0173015	0.167759	58	13
ASV1517	Firmicutes	Clostridia	Lachnospirales	Lachnospiraceae	Lachnospiraceae_UCG_001	post-PROTEIN	-0.281874	0.119314	0.018154	0.167759	58	57
ASV1644	Firmicutes	Clostridia	Clostridiales	Clostridiaceae	Clostridium_sensu_stricto_1	post-PROTEIN	0.750857	0.318004	0.0182182	0.167759	58	36
ASV1645	Firmicutes	Clostridia	Clostridiales	Clostridiaceae	Clostridium_sensu_stricto_1	post-PROTEIN	-0.6606	0.292832	0.024077	0.207193	58	38
ASV2321	Firmicutes	Clostridia	Lachnospirales	Lachnospiraceae	Lachnospiraceae_UCG_004	post-PROTEIN	0.49352	0.219325	0.0244376	0.207193	58	40
ASV2203	Firmicutes	Clostridia	Lachnospirales	Lachnospiraceae	Lachnospiraceae_NK4A136_group	post-PROTEIN	-0.817485	0.365505	0.0253132	0.207193	58	8
ASV1741	Firmicutes	Clostridia	Oscillospirales	Oscillospiraceae	Oscillospiraceae_UCG_002	post-PROTEIN	0.45395	0.207061	0.0283542	0.21892	58	37
ASV1228	Firmicutes	Clostridia	Oscillospirales	Ruminococcaceae	Subdoligranulum	post-PROTEIN	0.285808	0.130852	0.0289462	0.21892	58	50
ASV0386	Bacteroidota	Bacteroidia	Bacteroidales	Bacteroidaceae	Bacteroides	post-PROTEIN	-0.410259	0.188726	0.0297176	0.21892	58	13
ASV0783	Verrucomicrobiota	Verrucomicrobiae	Verrucomicrobiales	Akkermansiaceae	Akkermansia	post-PROTEIN	-1.09094	0.515707	0.0343937	0.242874	58	6
ASV0456	Bacteroidota	Bacteroidia	Bacteroidales	Prevotellaceae	Paraprevotella	post-PROTEIN	0.52246	0.248031	0.0351672	0.242874	58	12
ASV0417	Bacteroidota	Bacteroidia	Bacteroidales	Bacteroidaceae	Bacteroides	post-PROTEIN	-0.372566	0.177945	0.0362848	0.242998	58	7
ASV1443	Firmicutes	Clostridia	Oscillospirales	Ruminococcaceae	Faecalibacterium	post-PROTEIN	0.599781	0.290574	0.0390057	0.253537	58	24
ASV0254	Bacteroidota	Bacteroidia	Bacteroidales	Barnesiellaceae	Barnesiella	post-PROTEIN	0.250569	0.123358	0.0422312	0.26666	58	9
ASV0371	Bacteroidota	Bacteroidia	Bacteroidales	Bacteroidaceae	Bacteroides	post-PROTEIN	0.25092	0.12877	0.0513446	0.299969	58	50
ASV0409	Bacteroidota	Bacteroidia	Bacteroidales	Bacteroidaceae	Bacteroides	post-PROTEIN	0.345027	0.177144	0.0514484	0.299969	58	22
ASV0300	Bacteroidota	Bacteroidia	Bacteroidales	Rikenellaceae	Alistipes	post-PROTEIN	-0.486078	0.249702	0.0515783	0.299969	58	6
ASV1142	Firmicutes	Clostridia	Clostridia_vadinBB60_group	Clostridia_vadinBB60_group	Clostridia_vadinBB60_group	post-PROTEIN	-0.827643	0.429735	0.0541119	0.301052	58	9
ASV2299	Firmicutes	Clostridia	Lachnospirales	Lachnospiraceae	Anaerostipes	post-PROTEIN	0.270382	0.141352	0.0557704	0.301052	58	54
ASV0525	Bacteroidota	Bacteroidia	Bacteroidales	Prevotellaceae	Prevotella	post-PROTEIN	-0.523451	0.274386	0.0564273	0.301052	58	6
ASV0625	Bacteroidota	Bacteroidia	Bacteroidales	Bacteroidaceae	Bacteroides	post-PROTEIN	-0.786476	0.41357	0.0572135	0.301052	58	7
ASV1734	Firmicutes	Clostridia	Oscillospirales	Ruminococcaceae	CAG_352	post-PROTEIN	-0.88094	0.481807	0.0674881	0.346857	58	11
ASV0933	Firmicutes	Negativicutes	Veillonellales-Selenomonadales	Veillonellaceae	Dialister	post-PROTEIN	0.58761	0.324676	0.0703214	0.352791	58	6
ASV0315	Bacteroidota	Bacteroidia	Bacteroidales	Rikenellaceae	Alistipes	post-PROTEIN	-0.348991	0.195962	0.0749264	0.352791	58	30
ASV1404	Firmicutes	Clostridia	Clostridia_UCG_014	Clostridia_UCG_014	Clostridia_UCG_014	post-PROTEIN	-1.21733	0.686062	0.0760008	0.352791	58	7
ASV0288	Bacteroidota	Bacteroidia	Bacteroidales	Rikenellaceae	Alistipes	post-PROTEIN	-0.258293	0.145741	0.0763487	0.352791	58	20
ASV0243	Bacteroidota	Bacteroidia	Bacteroidales	Barnesiellaceae	Barnesiella	post-PROTEIN	-0.332889	0.188917	0.0780538	0.352791	58	8
ASV1912	Firmicutes	Clostridia	Oscillospirales	Oscillospiraceae	Oscillospiraceae_UCG_005	post-PROTEIN	0.616943	0.350316	0.0782207	0.352791	58	16
ASV1318	Firmicutes	Clostridia	Oscillospirales	Ruminococcaceae	Eubacterium_siraeum_group	post-PROTEIN	-0.528806	0.304077	0.0820253	0.362552	58	29
ASV1509	Firmicutes	Clostridia	Lachnospirales	Lachnospiraceae	Roseburia	post-PROTEIN	0.738801	0.427699	0.0840985	0.364427	58	8
ASV1524	Firmicutes	Clostridia	Lachnospirales	Lachnospiraceae	Blautia	post-PROTEIN	-0.190744	0.113312	0.092305	0.392296	58	56
ASV2068	Firmicutes	Clostridia	Lachnospirales	Lachnospiraceae	Roseburia	post-PROTEIN	-1.40029	0.836689	0.0942068	0.392824	58	15
ASV0249	Bacteroidota	Bacteroidia	Bacteroidales	Barnesiellaceae	Barnesiella	post-PROTEIN	-0.884686	0.540945	0.101956	0.417265	58	6
ASV1406	Firmicutes	Clostridia	Clostridia_UCG_014	Clostridia_UCG_014	Clostridia_UCG_014	post-PROTEIN	-1.06071	0.662288	0.109247	0.433586	58	7
ASV0370	Bacteroidota	Bacteroidia	Bacteroidales	Bacteroidaceae	Bacteroides	post-PROTEIN	0.656988	0.411687	0.110524	0.433586	58	9
ASV2296	Firmicutes	Clostridia	Lachnospirales	Lachnospiraceae	Anaerostipes	post-PROTEIN	0.463891	0.291751	0.11183	0.433586	58	20
ASV0184	Verrucomicrobiota	Lentisphaeria	Victivallales	Victivallaceae	Victivallis	post-PROTEIN	-0.536443	0.339287	0.113858	0.433838	58	25
ASV1753	Firmicutes	Clostridia	Oscillospirales	Oscillospiraceae	Oscillospiraceae_UCG_002	post-PROTEIN	0.379636	0.24266	0.117706	0.440899	58	28
ASV0690	Proteobacteria	Gammaproteobacteria	Enterobacterales	Enterobacteriaceae	Escherichia_Shigella	post-PROTEIN	0.646239	0.416973	0.121181	0.446351	58	37
ASV1754	Firmicutes	Clostridia	Oscillospirales	Oscillospiraceae	Oscillospiraceae_UCG_005	post-PROTEIN	-0.338591	0.222267	0.127672	0.462548	58	30
ASV0631	Bacteroidota	Bacteroidia	Bacteroidales	Bacteroidaceae	Bacteroides	post-PROTEIN	-0.302135	0.20028	0.13141	0.468414	58	9
ASV1458	Firmicutes	Clostridia	Oscillospirales	Ruminococcaceae	Faecalibacterium	post-PROTEIN	-0.579364	0.390721	0.138126	0.484536	58	6
ASV0610	Bacteroidota	Bacteroidia	Bacteroidales	Tannerellaceae	Parabacteroides	post-PROTEIN	0.671019	0.456565	0.14164	0.486849	58	15
ASV1239	Firmicutes	Clostridia	Oscillospirales	Ruminococcaceae	Subdoligranulum	post-PROTEIN	-0.209559	0.14314	0.143191	0.486849	58	48
ASV2220	Firmicutes	Clostridia	Lachnospirales	Lachnospiraceae	Lachnospiraceae_NK4A136_group	post-PROTEIN	0.503336	0.34909	0.149345	0.49083	58	35
ASV1335	Firmicutes	Clostridia	Oscillospirales	Ruminococcaceae	Ruminococcus	post-PROTEIN	-0.230412	0.160213	0.150387	0.49083	58	7
ASV2137	Firmicutes	Clostridia	Lachnospirales	Lachnospiraceae	Roseburia	post-PROTEIN	0.339515	0.236813	0.151663	0.49083	58	32
ASV0492	Bacteroidota	Bacteroidia	Bacteroidales	Prevotellaceae	Prevotella	post-PROTEIN	-0.248419	0.173943	0.153246	0.49083	58	9
ASV0506	Bacteroidota	Bacteroidia	Bacteroidales	Prevotellaceae	Prevotella	post-PROTEIN	-0.770964	0.555824	0.165422	0.517111	58	8
ASV2146	Firmicutes	Clostridia	Lachnospirales	Lachnospiraceae	Ruminococcus_torques_group	post-PROTEIN	0.31803	0.229667	0.166131	0.517111	58	37
ASV0391	Bacteroidota	Bacteroidia	Bacteroidales	Bacteroidaceae	Bacteroides	post-PROTEIN	0.243599	0.177842	0.170765	0.524153	58	31
ASV0399	Bacteroidota	Bacteroidia	Bacteroidales	Bacteroidaceae	Bacteroides	post-PROTEIN	0.391261	0.294643	0.184206	0.550698	58	6
ASV2085	Firmicutes	Clostridia	Lachnospirales	Lachnospiraceae	Lachnospiraceae_UCG_001	post-PROTEIN	-0.977304	0.736288	0.184397	0.550698	58	7
ASV2328	Firmicutes	Clostridia	Lachnospirales	Lachnospiraceae	Lachnoclostridium	post-PROTEIN	0.304129	0.231887	0.189676	0.558911	58	42
ASV0652	Proteobacteria	Alphaproteobacteria	Rhodospirillales	uncultured	uncultured	post-PROTEIN	0.933467	0.721064	0.195469	0.568404	58	11
ASV1390	Firmicutes	Clostridia	Clostridia_UCG_014	Clostridia_UCG_014	Clostridia_UCG_014	post-PROTEIN	1.74112	1.36729	0.202875	0.582276	58	6
ASV1341	Firmicutes	Clostridia	Oscillospirales	Ruminococcaceae	Ruminococcus	post-PROTEIN	-0.500992	0.404886	0.215952	0.609174	58	6
ASV2107	Firmicutes	Clostridia	Lachnospirales	Lachnospiraceae	Roseburia	post-PROTEIN	-0.417902	0.34406	0.224512	0.609174	58	24
ASV1642	Firmicutes	Clostridia	Clostridiales	Clostridiaceae	Clostridium_sensu_stricto_1	post-PROTEIN	-0.602664	0.49746	0.22571	0.609174	58	16
ASV1146	Firmicutes	Clostridia	Oscillospirales	Eubacterium_coprostanoligenes_group	Eubacterium_coprostanoligenes_group	post-PROTEIN	0.344424	0.284689	0.226346	0.609174	58	10
ASV0358	Bacteroidota	Bacteroidia	Bacteroidales	Bacteroidaceae	Bacteroides	post-PROTEIN	-0.299762	0.250961	0.232299	0.609174	58	18
ASV0421	Bacteroidota	Bacteroidia	Bacteroidales	Bacteroidaceae	Bacteroides	post-PROTEIN	0.385222	0.324528	0.235219	0.609174	58	13
ASV0716	Proteobacteria	Gammaproteobacteria	Burkholderiales	Sutterellaceae	Parasutterella	post-PROTEIN	-0.259692	0.218893	0.235468	0.609174	58	9
ASV2095	Firmicutes	Clostridia	Lachnospirales	Lachnospiraceae	Roseburia	post-PROTEIN	-0.345665	0.291904	0.236345	0.609174	58	31
ASV1098	Firmicutes	Bacilli	Lactobacillales	Streptococcaceae	Streptococcus	post-PROTEIN	-0.427183	0.36129	0.237054	0.609174	58	30
ASV1297	Firmicutes	Clostridia	Oscillospirales	Eubacterium_coprostanoligenes_group	Eubacterium_coprostanoligenes_group	post-PROTEIN	-0.251305	0.216007	0.244663	0.612584	58	27
ASV1434	Firmicutes	Clostridia	Oscillospirales	Ruminococcaceae	Faecalibacterium	post-PROTEIN	0.357617	0.30763	0.245036	0.612584	58	23
ASV2147	Firmicutes	Clostridia	Lachnospirales	Lachnospiraceae	Ruminococcus_torques_group	post-PROTEIN	0.197206	0.170446	0.247271	0.612584	58	48
ASV2086	Firmicutes	Clostridia	Lachnospirales	Lachnospiraceae	Lachnospiraceae_UCG_001	post-PROTEIN	0.609499	0.530948	0.250991	0.612584	58	14
ASV0891	Firmicutes	Negativicutes	Veillonellales-Selenomonadales	Selenomonadaceae	Mitsuokella	post-PROTEIN	-0.350386	0.30753	0.254554	0.612584	58	6
ASV0940	Firmicutes	Negativicutes	Veillonellales-Selenomonadales	Veillonellaceae	Dialister	post-PROTEIN	-0.486296	0.427228	0.255012	0.612584	58	22
ASV1322	Firmicutes	Clostridia	Oscillospirales	Ruminococcaceae	Eubacterium_siraeum_group	post-PROTEIN	0.386806	0.348391	0.266885	0.629605	58	25
ASV0874	Firmicutes	Negativicutes	Acidaminococcales	Acidaminococcaceae	Phascolarctobacterium	post-PROTEIN	0.284932	0.257123	0.267796	0.629605	58	23
ASV1343	Firmicutes	Clostridia	Oscillospirales	Ruminococcaceae	Ruminococcus	post-PROTEIN	0.479818	0.446328	0.282359	0.644744	58	23
ASV1533	Firmicutes	Clostridia	Lachnospirales	Lachnospiraceae	Eubacterium_ventriosum_group	post-PROTEIN	0.30359	0.28523	0.287161	0.644744	58	39
ASV1994	Bacteroidota	Bacteroidia	Bacteroidales	Bacteroidaceae	Bacteroides	post-PROTEIN	0.266219	0.250426	0.287753	0.644744	58	22
ASV0571	Bacteroidota	Bacteroidia	Bacteroidales	Tannerellaceae	Parabacteroides	post-PROTEIN	0.164851	0.155541	0.289208	0.644744	58	43
ASV2281	Firmicutes	Clostridia	Lachnospirales	Lachnospiraceae	Lachnospira	post-PROTEIN	0.173176	0.163894	0.290679	0.644744	58	19
ASV0518	Bacteroidota	Bacteroidia	Bacteroidales	Prevotellaceae	Prevotella	post-PROTEIN	0.506056	0.481749	0.293509	0.644744	58	8
ASV0335	Bacteroidota	Bacteroidia	Bacteroidales	Rikenellaceae	Alistipes	post-PROTEIN	0.187966	0.179364	0.294657	0.644744	58	45
ASV0452	Bacteroidota	Bacteroidia	Bacteroidales	Prevotellaceae	Paraprevotella	post-PROTEIN	0.572104	0.552485	0.300431	0.650933	58	9
ASV1748	Firmicutes	Clostridia	Oscillospirales	Oscillospiraceae	Oscillospiraceae_UCG_002	post-PROTEIN	-0.244716	0.238671	0.305209	0.654866	58	21
ASV1446	Firmicutes	Clostridia	Oscillospirales	Ruminococcaceae	Faecalibacterium	post-PROTEIN	0.132045	0.129653	0.308462	0.655482	58	57
ASV0821	Firmicutes	Clostridia	Christensenellales	Christensenellaceae	Christensenellaceae_R_7_group	post-PROTEIN	0.231067	0.228893	0.312737	0.658237	58	31
ASV2258	Firmicutes	Clostridia	Lachnospirales	Lachnospiraceae	Coprococcus	post-PROTEIN	-0.206697	0.206403	0.316623	0.660129	58	17
ASV1334	Firmicutes	Clostridia	Oscillospirales	Ruminococcaceae	Ruminococcus	post-PROTEIN	-0.355827	0.360521	0.323653	0.668479	58	14
ASV0701	Proteobacteria	Gammaproteobacteria	Pasteurellales	Pasteurellaceae	Haemophilus	post-PROTEIN	0.663982	0.688057	0.33454	0.683817	58	17
ASV0979	Firmicutes	Bacilli	Erysipelotrichales	Erysipelotrichaceae	Faecalitalea	post-PROTEIN	0.492371	0.513112	0.337267	0.683817	58	9
ASV1479	Firmicutes	Clostridia	Peptostreptococcales-Tissierellales	Peptostreptococcaceae	uncultured	post-PROTEIN	0.170887	0.182317	0.3486	0.70037	58	56
ASV1556	Firmicutes	Clostridia	Christensenellales	Christensenellaceae	Christensenellaceae_R_7_group	post-PROTEIN	-0.266209	0.287734	0.354867	0.706537	58	23
ASV1764	Firmicutes	Clostridia	Monoglobales	Monoglobaceae	Monoglobus	post-PROTEIN	-0.142425	0.156598	0.363091	0.712931	58	54
ASV0822	Firmicutes	Clostridia	Christensenellales	Christensenellaceae	Christensenellaceae_R_7_group	post-PROTEIN	0.252044	0.277959	0.36453	0.712931	58	20
ASV1107	Firmicutes	Bacilli	Erysipelotrichales	Erysipelotrichaceae	Turicibacter	post-PROTEIN	0.34411	0.395086	0.383769	0.743973	58	31
ASV2150	Firmicutes	Clostridia	Lachnospirales	Lachnospiraceae	CAG_56	post-PROTEIN	-0.173017	0.200922	0.389176	0.744637	58	35
ASV2275	Firmicutes	Clostridia	Lachnospirales	Lachnospiraceae	Eubacterium_eligens_group	post-PROTEIN	0.195261	0.227557	0.39085	0.744637	58	42
ASV1894	Firmicutes	Clostridia	Oscillospirales	Oscillospiraceae	Oscillospiraceae_UCG_005	post-PROTEIN	-0.156711	0.184862	0.396596	0.749126	58	33
ASV2269	Firmicutes	Clostridia	Lachnospirales	Lachnospiraceae	Lachnospira	post-PROTEIN	0.141793	0.170316	0.405111	0.755779	58	52
ASV1603	Firmicutes	Clostridia	Christensenellales	Christensenellaceae	Christensenellaceae_R_7_group	post-PROTEIN	0.298537	0.360004	0.406958	0.755779	58	11
ASV2279	Firmicutes	Clostridia	Lachnospirales	Lachnospiraceae	Eubacterium_eligens_group	post-PROTEIN	0.238288	0.293866	0.417438	0.768781	58	31
ASV0428	Bacteroidota	Bacteroidia	Bacteroidales	Bacteroidaceae	Bacteroides	post-PROTEIN	0.327936	0.407897	0.421416	0.769694	58	14
ASV1470	Firmicutes	Clostridia	Oscillospirales	Ruminococcaceae	Faecalibacterium	post-PROTEIN	-0.245964	0.310361	0.428064	0.770587	58	33
ASV0459	Bacteroidota	Bacteroidia	Bacteroidales	Prevotellaceae	Paraprevotella	post-PROTEIN	-0.339026	0.429042	0.429415	0.770587	58	12
ASV0397	Bacteroidota	Bacteroidia	Bacteroidales	Bacteroidaceae	Bacteroides	post-PROTEIN	0.17738	0.226049	0.432632	0.770587	58	17
ASV1687	Firmicutes	Clostridia	Oscillospirales	Ruminococcaceae	Ruminococcus	post-PROTEIN	-0.219893	0.284225	0.439133	0.770587	58	23
ASV1306	Firmicutes	Clostridia	Oscillospirales	Eubacterium_coprostanoligenes_group	Eubacterium_coprostanoligenes_group	post-PROTEIN	0.260564	0.336947	0.439339	0.770587	58	11
ASV0359	Bacteroidota	Bacteroidia	Bacteroidales	Bacteroidaceae	Bacteroides	post-PROTEIN	-0.194728	0.255731	0.446386	0.771944	58	21
ASV2259	Firmicutes	Clostridia	Lachnospirales	Lachnospiraceae	Coprococcus	post-PROTEIN	-0.184523	0.244022	0.449543	0.771944	58	26
ASV1506	Firmicutes	Clostridia	Lachnospirales	Lachnospiraceae	Lachnospiraceae_UCG_008	post-PROTEIN	0.0987073	0.130837	0.450591	0.771944	58	57
ASV1689	Firmicutes	Clostridia	Oscillospirales	Ruminococcaceae	Ruminococcus	post-PROTEIN	0.243393	0.333162	0.465051	0.790587	58	20
ASV0782	Verrucomicrobiota	Verrucomicrobiae	Verrucomicrobiales	Akkermansiaceae	Akkermansia	post-PROTEIN	0.304353	0.42515	0.47407	0.793679	58	30
ASV1471	Firmicutes	Clostridia	Oscillospirales	Ruminococcaceae	Faecalibacterium	post-PROTEIN	-0.15221	0.214327	0.477595	0.793679	58	48
ASV1024	Firmicutes	Bacilli	Erysipelotrichales	Erysipelatoclostridiaceae	Catenibacterium	post-PROTEIN	0.172568	0.24302	0.477644	0.793679	58	6
ASV0596	Bacteroidota	Bacteroidia	Bacteroidales	Tannerellaceae	Parabacteroides	post-PROTEIN	0.253706	0.362191	0.48363	0.797629	58	14
ASV2161	Firmicutes	Clostridia	Lachnospirales	Lachnospiraceae	Fusicatenibacter	post-PROTEIN	0.0555895	0.0811491	0.493325	0.798287	58	56
ASV2018	Bacteroidota	Bacteroidia	Bacteroidales	Bacteroidaceae	Bacteroides	post-PROTEIN	-0.21076	0.311377	0.498492	0.798287	58	7
ASV0162	Actinobacteriota	Actinobacteria	Bifidobacteriales	Bifidobacteriaceae	Bifidobacterium	post-PROTEIN	-0.357852	0.529041	0.498776	0.798287	58	13
ASV0449	Bacteroidota	Bacteroidia	Bacteroidales	Bacteroidaceae	Bacteroides	post-PROTEIN	0.112656	0.168381	0.50346	0.798287	58	26
ASV0648	Proteobacteria	Alphaproteobacteria	Rhodospirillales	uncultured	uncultured	post-PROTEIN	-0.32026	0.481113	0.505625	0.798287	58	10
ASV0593	Bacteroidota	Bacteroidia	Bacteroidales	Tannerellaceae	Parabacteroides	post-PROTEIN	-0.192423	0.289769	0.506654	0.798287	58	22
ASV0232	Bacteroidota	Bacteroidia	Bacteroidales	Marinifilaceae	Odoribacter	post-PROTEIN	-0.0985912	0.149402	0.509314	0.798287	58	39
ASV1737	Firmicutes	Clostridia	Oscillospirales	Oscillospiraceae	Oscillospiraceae_UCG_002	post-PROTEIN	0.27014	0.417686	0.517791	0.798577	58	7
ASV2297	Firmicutes	Clostridia	Lachnospirales	Lachnospiraceae	Anaerostipes	post-PROTEIN	-0.175052	0.274237	0.523262	0.798577	58	18
ASV1553	Firmicutes	Clostridia	Christensenellales	Christensenellaceae	Christensenellaceae_R_7_group	post-PROTEIN	-0.186961	0.29467	0.525769	0.798577	58	21
ASV2001	Bacteroidota	Bacteroidia	Bacteroidales	Bacteroidaceae	Bacteroides	post-PROTEIN	0.101866	0.160689	0.526125	0.798577	58	39
ASV0100	Actinobacteriota	Coriobacteriia	Coriobacteriales	Coriobacteriaceae	Collinsella	post-PROTEIN	0.13199	0.209996	0.529653	0.798577	58	36
ASV0251	Bacteroidota	Bacteroidia	Bacteroidales	Barnesiellaceae	Barnesiella	post-PROTEIN	-0.204702	0.332422	0.538033	0.798577	58	8
ASV0713	Proteobacteria	Gammaproteobacteria	Burkholderiales	Sutterellaceae	Parasutterella	post-PROTEIN	-0.12755	0.207619	0.538989	0.798577	58	12
ASV0502	Bacteroidota	Bacteroidia	Bacteroidales	Prevotellaceae	Prevotella	post-PROTEIN	0.107888	0.176371	0.540728	0.798577	58	19
ASV2056	Firmicutes	Clostridia	Lachnospirales	Lachnospiraceae	Lachnospiraceae_NC2004_group	post-PROTEIN	0.180018	0.295227	0.542021	0.798577	58	33
ASV0299	Bacteroidota	Bacteroidia	Bacteroidales	Rikenellaceae	Alistipes	post-PROTEIN	0.133439	0.221253	0.546438	0.799754	58	41
ASV0418	Bacteroidota	Bacteroidia	Bacteroidales	Bacteroidaceae	Bacteroides	post-PROTEIN	-0.180421	0.30482	0.553922	0.805374	58	23
ASV1493	Firmicutes	Clostridia	Lachnospirales	Lachnospiraceae	Blautia	post-PROTEIN	-0.0588861	0.101074	0.560158	0.809118	58	58
ASV0651	Proteobacteria	Alphaproteobacteria	Rhodospirillales	uncultured	uncultured	post-PROTEIN	0.653927	1.15241	0.570414	0.813791	58	8
ASV0741	Proteobacteria	Gammaproteobacteria	Burkholderiales	Sutterellaceae	Sutterella	post-PROTEIN	0.12026	0.212123	0.570758	0.813791	58	30
ASV1453	Firmicutes	Clostridia	Oscillospirales	Ruminococcaceae	Faecalibacterium	post-PROTEIN	-0.0669253	0.120343	0.578129	0.819016	58	56
ASV2093	Firmicutes	Clostridia	Lachnospirales	Lachnospiraceae	Roseburia	post-PROTEIN	-0.181414	0.331902	0.584661	0.819968	58	31
ASV0650	Proteobacteria	Alphaproteobacteria	Rhodospirillales	uncultured	uncultured	post-PROTEIN	0.238056	0.437345	0.586221	0.819968	58	12
ASV2257	Firmicutes	Clostridia	Lachnospirales	Lachnospiraceae	Coprococcus	post-PROTEIN	-0.217854	0.416372	0.600822	0.833368	58	17
ASV0235	Bacteroidota	Bacteroidia	Bacteroidales	Marinifilaceae	Odoribacter	post-PROTEIN	-0.0752197	0.146036	0.606499	0.833368	58	50
ASV1911	Firmicutes	Clostridia	Oscillospirales	Oscillospiraceae	Oscillospiraceae_UCG_005	post-PROTEIN	-0.11617	0.226477	0.607992	0.833368	58	24
ASV2263	Firmicutes	Clostridia	Lachnospirales	Lachnospiraceae	Lachnospira	post-PROTEIN	-0.111783	0.219695	0.610885	0.833368	58	44
ASV2104	Firmicutes	Clostridia	Lachnospirales	Lachnospiraceae	Roseburia	post-PROTEIN	-0.102143	0.207099	0.621865	0.838771	58	45
ASV0767	Desulfobacterota	Desulfovibrionia	Desulfovibrionales	Desulfovibrionaceae	Desulfovibrio	post-PROTEIN	0.165751	0.336618	0.622436	0.838771	58	8
ASV0497	Bacteroidota	Bacteroidia	Bacteroidales	Prevotellaceae	Prevotella	post-PROTEIN	0.117693	0.245498	0.631649	0.846027	58	16
ASV1414	Firmicutes	Clostridia	Clostridia_UCG_014	Clostridia_UCG_014	Clostridia_UCG_014	post-PROTEIN	0.190141	0.402791	0.636885	0.84613	58	14
ASV0415	Bacteroidota	Bacteroidia	Bacteroidales	Bacteroidaceae	Bacteroides	post-PROTEIN	-0.154674	0.335153	0.644438	0.84613	58	23
ASV2017	Bacteroidota	Bacteroidia	Bacteroidales	Bacteroidaceae	Bacteroides	post-PROTEIN	-0.0613288	0.133464	0.645865	0.84613	58	38
ASV1751	Firmicutes	Clostridia	Oscillospirales	Oscillospiraceae	Oscillospiraceae_UCG_002	post-PROTEIN	0.162009	0.353826	0.647041	0.84613	58	21
ASV1036	Firmicutes	Bacilli	Erysipelotrichales	Erysipelatoclostridiaceae	Erysipelotrichaceae_UCG_003	post-PROTEIN	-0.0626953	0.142743	0.660503	0.858654	58	54
ASV0420	Bacteroidota	Bacteroidia	Bacteroidales	Bacteroidaceae	Bacteroides	post-PROTEIN	0.147654	0.36842	0.688586	0.888992	58	16
ASV0398	Bacteroidota	Bacteroidia	Bacteroidales	Bacteroidaceae	Bacteroides	post-PROTEIN	0.122119	0.30815	0.691885	0.888992	58	14
ASV0934	Firmicutes	Negativicutes	Veillonellales-Selenomonadales	Veillonellaceae	Dialister	post-PROTEIN	-0.209685	0.542947	0.699351	0.88949	58	6
ASV2074	Firmicutes	Clostridia	Lachnospirales	Lachnospiraceae	Ruminococcus_gauvreauii_group	post-PROTEIN	-0.0679589	0.17788	0.702425	0.88949	58	43
ASV0718	Proteobacteria	Gammaproteobacteria	Burkholderiales	Sutterellaceae	Sutterella	post-PROTEIN	-0.110477	0.291145	0.704347	0.88949	58	15
ASV2027	Firmicutes	Clostridia	Lachnospirales	Lachnospiraceae	Dorea	post-PROTEIN	0.052922	0.144348	0.713897	0.896428	58	54
ASV0395	Bacteroidota	Bacteroidia	Bacteroidales	Bacteroidaceae	Bacteroides	post-PROTEIN	-0.0944787	0.265911	0.722364	0.901934	58	13
ASV0161	Actinobacteriota	Actinobacteria	Bifidobacteriales	Bifidobacteriaceae	Bifidobacterium	post-PROTEIN	-0.0693994	0.202488	0.731799	0.908582	58	43
ASV1515	Firmicutes	Clostridia	Lachnospirales	Lachnospiraceae	Blautia	post-PROTEIN	-0.09577	0.292399	0.743265	0.913923	58	29
ASV0439	Bacteroidota	Bacteroidia	Bacteroidales	Bacteroidaceae	Bacteroides	post-PROTEIN	-0.0583937	0.179205	0.74454	0.913923	58	23
ASV1105	Firmicutes	Bacilli	Izemoplasmatales	Izemoplasmatales	Izemoplasmatales	post-PROTEIN	-0.202225	0.640262	0.752118	0.913923	58	14
ASV0760	Desulfobacterota	Desulfovibrionia	Desulfovibrionales	Desulfovibrionaceae	Bilophila	post-PROTEIN	0.0688351	0.218415	0.752642	0.913923	58	29
ASV1342	Firmicutes	Clostridia	Oscillospirales	Ruminococcaceae	Ruminococcus	post-PROTEIN	0.0830044	0.282323	0.768754	0.925719	58	8
ASV1424	Firmicutes	Clostridia	Clostridia_UCG_014	Clostridia_UCG_014	Clostridia_UCG_014	post-PROTEIN	0.104522	0.358829	0.770833	0.925719	58	19
ASV0333	Bacteroidota	Bacteroidia	Bacteroidales	Rikenellaceae	Alistipes	post-PROTEIN	0.0347013	0.123135	0.778085	0.925719	58	46
ASV0156	Actinobacteriota	Actinobacteria	Bifidobacteriales	Bifidobacteriaceae	Bifidobacterium	post-PROTEIN	-0.0469691	0.169945	0.782258	0.925719	58	39
ASV0712	Proteobacteria	Gammaproteobacteria	Burkholderiales	Sutterellaceae	Parasutterella	post-PROTEIN	-0.0351055	0.128393	0.784529	0.925719	58	31
ASV0412	Bacteroidota	Bacteroidia	Bacteroidales	Bacteroidaceae	Bacteroides	post-PROTEIN	-0.0283025	0.108849	0.794852	0.925719	58	45
ASV2246	Firmicutes	Clostridia	Lachnospirales	Lachnospiraceae	Eubacterium_hallii_group	post-PROTEIN	0.0389407	0.151305	0.796897	0.925719	58	50
ASV1736	Firmicutes	Clostridia	Oscillospirales	Oscillospiraceae	Oscillospiraceae_UCG_002	post-PROTEIN	-0.0660867	0.266751	0.80433	0.925719	58	30
ASV0524	Bacteroidota	Bacteroidia	Bacteroidales	Prevotellaceae	Prevotella	post-PROTEIN	-0.0467124	0.188991	0.804779	0.925719	58	8
ASV2287	Firmicutes	Clostridia	Lachnospirales	Lachnospiraceae	Lachnospiraceae_ND3007_group	post-PROTEIN	-0.034345	0.143471	0.810806	0.925719	58	52
ASV0245	Bacteroidota	Bacteroidia	Bacteroidales	Barnesiellaceae	Barnesiella	post-PROTEIN	0.0614919	0.260594	0.813458	0.925719	58	13
ASV1688	Firmicutes	Clostridia	Oscillospirales	Ruminococcaceae	Ruminococcus	post-PROTEIN	-0.0390466	0.166528	0.814617	0.925719	58	9
ASV1860	Firmicutes	Clostridia	Oscillospirales	Oscillospiraceae	NK4A214_group	post-PROTEIN	0.0550877	0.237807	0.816811	0.925719	58	30
ASV1100	Firmicutes	Bacilli	Lactobacillales	Streptococcaceae	Streptococcus	post-PROTEIN	-0.114678	0.570793	0.840768	0.948009	58	16
ASV0739	Proteobacteria	Gammaproteobacteria	Burkholderiales	Sutterellaceae	Sutterella	post-PROTEIN	0.0566758	0.300556	0.85043	0.950632	58	20
ASV2005	Bacteroidota	Bacteroidia	Bacteroidales	Bacteroidaceae	Bacteroides	post-PROTEIN	0.0566844	0.322516	0.860485	0.950632	58	8
ASV0522	Bacteroidota	Bacteroidia	Bacteroidales	Prevotellaceae	Prevotella	post-PROTEIN	-0.0537778	0.312287	0.863276	0.950632	58	9
ASV1732	Firmicutes	Clostridia	Oscillospirales	Ruminococcaceae	Incertae_Sedis	post-PROTEIN	-0.0934618	0.558133	0.867012	0.950632	58	21
ASV0394	Bacteroidota	Bacteroidia	Bacteroidales	Bacteroidaceae	Bacteroides	post-PROTEIN	0.0516011	0.30857	0.867192	0.950632	58	12
ASV0615	Bacteroidota	Bacteroidia	Bacteroidales	Tannerellaceae	Parabacteroides	post-PROTEIN	-0.0569596	0.347173	0.869679	0.950632	58	14
ASV2082	Firmicutes	Clostridia	Lachnospirales	Lachnospiraceae	Coprococcus	post-PROTEIN	-0.0245918	0.154094	0.873205	0.950632	58	52
ASV2007	Bacteroidota	Bacteroidia	Bacteroidales	Bacteroidaceae	Bacteroides	post-PROTEIN	-0.0198152	0.128944	0.877867	0.951023	58	31
ASV0210	Bacteroidota	Bacteroidia	Bacteroidales	Marinifilaceae	Butyricimonas	post-PROTEIN	0.0420864	0.290228	0.884702	0.951193	58	21
ASV0923	Firmicutes	Negativicutes	Veillonellales-Selenomonadales	Veillonellaceae	Veillonella	post-PROTEIN	-0.104811	0.735171	0.886633	0.951193	58	10
ASV0369	Bacteroidota	Bacteroidia	Bacteroidales	Bacteroidaceae	Bacteroides	post-PROTEIN	-0.0350223	0.263898	0.894422	0.953103	58	36
ASV0627	Bacteroidota	Bacteroidia	Bacteroidales	Bacteroidaceae	Bacteroides	post-PROTEIN	0.0415931	0.330688	0.899908	0.953103	58	8
ASV1440	Firmicutes	Clostridia	Oscillospirales	Ruminococcaceae	Faecalibacterium	post-PROTEIN	-0.0235469	0.189963	0.901351	0.953103	58	49
ASV2219	Firmicutes	Clostridia	Lachnospirales	Lachnospiraceae	Lachnospiraceae_NK4A136_group	post-PROTEIN	0.0250504	0.235543	0.915303	0.954567	58	38
ASV0870	Firmicutes	Negativicutes	Acidaminococcales	Acidaminococcaceae	Phascolarctobacterium	post-PROTEIN	0.0452125	0.439101	0.91799	0.954567	58	10
ASV2148	Firmicutes	Clostridia	Lachnospirales	Lachnospiraceae	Eubacterium_hallii_group	post-PROTEIN	0.0414423	0.412085	0.919894	0.954567	58	14
ASV1923	Firmicutes	Clostridia	Oscillospirales	Oscillospiraceae	Oscillospiraceae_UCG_003	post-PROTEIN	0.022974	0.228785	0.920013	0.954567	58	36
ASV2245	Firmicutes	Clostridia	Lachnospirales	Lachnospiraceae	Eubacterium_hallii_group	post-PROTEIN	-0.00784914	0.0861426	0.927399	0.957734	58	55
ASV0368	Bacteroidota	Bacteroidia	Bacteroidales	Bacteroidaceae	Bacteroides	post-PROTEIN	-0.0274707	0.386249	0.943301	0.966867	58	14
ASV0396	Bacteroidota	Bacteroidia	Bacteroidales	Bacteroidaceae	Bacteroides	post-PROTEIN	-0.0147636	0.213977	0.944993	0.966867	58	30
ASV1463	Firmicutes	Clostridia	Oscillospirales	Ruminococcaceae	Faecalibacterium	post-PROTEIN	-0.0170874	0.271008	0.949726	0.967232	58	21
ASV0306	Bacteroidota	Bacteroidia	Bacteroidales	Rikenellaceae	Alistipes	post-PROTEIN	0.0156982	0.318153	0.960647	0.973867	58	18
ASV0314	Bacteroidota	Bacteroidia	Bacteroidales	Rikenellaceae	Alistipes	post-PROTEIN	0.00980683	0.354	0.977899	0.98683	58	12
ASV0772	Desulfobacterota	Desulfovibrionia	Desulfovibrionales	Desulfovibrionaceae	Desulfovibrio	post-PROTEIN	-0.002471	0.281735	0.993002	0.997516	58	11
ASV0408	Bacteroidota	Bacteroidia	Bacteroidales	Bacteroidaceae	Bacteroides	post-PROTEIN	0.000327828	0.241609	0.998917	0.998917	58	24
