# Supplementary material for: The Influence of an AI-Driven Personalized Nutrition Program on the Human Gut Microbiome and Its Health Implications
Source: Nutrients. 2025 Apr 3;17(7):1260. doi: 10.3390/nu17071260 (PMC11990151; doi:10.3390/nu17071260)
Supplement: Supplementary file 1 [file nutrients-17-01260-s001.zip › Table_S3.xlsx]

## Sheet: Φύλλο1
Table S3. Differential abundance analysis of MetaCyc pathways between pre- and post-PROTEIN timepoints
MetaCyc pathway	Pathway description	value	coef	stderr	pval	qval	N	N.not.zero
PYRIDNUCSYN.PWY	NAD biosynthesis I (from aspartate)	post-PROTEIN	-0.0403072	0.0135739	0.00611433	0.964708	57	57
ARGORNPROST.PWY	arginine, ornithine and proline interconversion	post-PROTEIN	0.226048	0.0786758	0.00775435	0.964708	57	57
PWY.6897	thiamin salvage II	post-PROTEIN	-0.0465673	0.0177001	0.0138194	0.964708	57	57
PWY.7644	heparin degradation	post-PROTEIN	0.879209	0.338344	0.0156984	0.964708	57	8
PWY.4984	urea cycle	post-PROTEIN	0.279981	0.109679	0.0166543	0.964708	57	57
PWY.5532	adenosine nucleotides degradation IV	post-PROTEIN	1.14588	0.471241	0.021978	0.964708	57	44
GLCMANNANAUT.PWY	superpathway of N-acetylglucosamine, N-acetylmannosamine and N-acetylneuraminate degradation	post-PROTEIN	0.0865353	0.0356299	0.0220946	0.964708	57	57
PWY.6608	guanosine nucleotides degradation III	post-PROTEIN	0.133474	0.0567901	0.0261198	0.964708	57	57
KETOGLUCONMET.PWY	ketogluconate metabolism	post-PROTEIN	-1.08136	0.467902	0.0285453	0.964708	57	14
PWY.5304	superpathway of sulfur oxidation (Acidianus ambivalens)	post-PROTEIN	-0.210814	0.0935211	0.0324992	0.964708	57	57
PWY.5705	allantoin degradation to glyoxylate III	post-PROTEIN	0.332657	0.15413	0.0396275	0.964708	57	57
SALVADEHYPOX.PWY	adenosine nucleotides degradation II	post-PROTEIN	0.12164	0.0563699	0.0398153	0.964708	57	57
PWY.5028	L-histidine degradation II	post-PROTEIN	-1.11726	0.597592	0.0719711	0.964708	57	18
GOLPDLCAT.PWY	superpathway of glycerol degradation to 1,3-propanediol	post-PROTEIN	-0.774718	0.418316	0.074702	0.964708	57	54
GALACTUROCAT.PWY	D-galacturonate degradation I	post-PROTEIN	0.0724833	0.0399001	0.080349	0.964708	57	57
GALLATE.DEGRADATION.II.PWY	gallate degradation I	post-PROTEIN	-0.586839	0.330963	0.0870283	0.964708	57	6
PWY.7431	aromatic biogenic amine degradation (bacteria)	post-PROTEIN	0.771903	0.437261	0.088744	0.964708	57	34
PWY.7400	L-arginine biosynthesis IV (archaebacteria)	post-PROTEIN	-0.0247684	0.014211	0.0926566	0.964708	57	57
SO4ASSIM.PWY	sulfate reduction I (assimilatory)	post-PROTEIN	0.102428	0.0596635	0.0971798	0.964708	57	57
ARGSYN.PWY	L-arginine biosynthesis I (via L-ornithine)	post-PROTEIN	-0.0247412	0.0144065	0.0972905	0.964708	57	57
GALLATE.DEGRADATION.I.PWY	gallate degradation II	post-PROTEIN	-0.632813	0.370678	0.0987826	0.964708	57	8
METHYLGALLATE.DEGRADATION.PWY	methylgallate degradation	post-PROTEIN	-0.632791	0.370666	0.0987834	0.964708	57	8
GALACT.GLUCUROCAT.PWY	superpathway of hexuronide and hexuronate degradation	post-PROTEIN	0.0712623	0.0417784	0.0995108	0.964708	57	57
GALACTARDEG.PWY	D-galactarate degradation I	post-PROTEIN	0.450888	0.265176	0.100422	0.964708	57	57
GLUCARGALACTSUPER.PWY	superpathway of D-glucarate and D-galactarate degradation	post-PROTEIN	0.450888	0.265176	0.100422	0.964708	57	57
PWY.7242	D-fructuronate degradation	post-PROTEIN	0.0548158	0.0323749	0.101874	0.964708	57	57
PWY.6163	chorismate biosynthesis from 3-dehydroquinate	post-PROTEIN	-0.0232706	0.0139515	0.10669	0.964708	57	57
SULFATE.CYS.PWY	superpathway of sulfate assimilation and cysteine biosynthesis	post-PROTEIN	0.0770044	0.0466939	0.110405	0.964708	57	57
PWY.2941	L-lysine biosynthesis II	post-PROTEIN	0.155515	0.0943357	0.110698	0.964708	57	57
LACTOSECAT.PWY	lactose and galactose degradation I	post-PROTEIN	0.913166	0.554999	0.111179	0.964708	57	46
ARGSYNBSUB.PWY	L-arginine biosynthesis II (acetyl cycle)	post-PROTEIN	-0.0261557	0.0159494	0.112569	0.964708	57	57
PWY.6353	purine nucleotides degradation II (aerobic)	post-PROTEIN	0.0593994	0.0364331	0.114338	0.964708	57	57
PANTOSYN.PWY	pantothenate and coenzyme A biosynthesis I	post-PROTEIN	-0.0256764	0.0158607	0.117028	0.964708	57	57
GLUTORN.PWY	L-ornithine biosynthesis	post-PROTEIN	-0.0283627	0.0176772	0.1202	0.964708	57	57
GLUCARDEG.PWY	D-glucarate degradation I	post-PROTEIN	0.334063	0.211922	0.126242	0.964708	57	57
KDO.NAGLIPASYN.PWY	superpathway of (Kdo)2-lipid A biosynthesis	post-PROTEIN	1.11122	0.718693	0.133422	0.964708	57	51
PWY.5676	acetyl-CoA fermentation to butanoate II	post-PROTEIN	0.103707	0.0673575	0.135244	0.964708	57	57
HEXITOLDEGSUPER.PWY	superpathway of hexitol degradation (bacteria)	post-PROTEIN	0.191323	0.124441	0.135403	0.964708	57	57
P164.PWY	purine nucleobases degradation I (anaerobic)	post-PROTEIN	0.101298	0.0666692	0.139908	0.964708	57	57
RIBOSYN2.PWY	flavin biosynthesis I (bacteria and plants)	post-PROTEIN	-0.0252317	0.0166369	0.140699	0.964708	57	57
PWY.7456	mannan degradation	post-PROTEIN	-0.0637006	0.0425368	0.145702	0.964708	57	57
P281.PWY	3-phenylpropanoate degradation	post-PROTEIN	-0.662755	0.454001	0.150031	0.964708	57	14
GLUCUROCAT.PWY	superpathway of &beta;-D-glucuronide and D-glucuronate degradation	post-PROTEIN	0.07001	0.0478462	0.154899	0.964708	57	57
P461.PWY	hexitol fermentation to lactate, formate, ethanol and acetate	post-PROTEIN	0.215587	0.147636	0.155425	0.964708	57	57
PWY.6507	4-deoxy-L-threo-hex-4-enopyranuronate degradation	post-PROTEIN	0.0667101	0.0469952	0.166951	0.964708	57	57
PPGPPMET.PWY	ppGpp biosynthesis	post-PROTEIN	1.00237	0.706474	0.16713	0.964708	57	51
PWY.6588	pyruvate fermentation to acetone	post-PROTEIN	0.12314	0.0878999	0.172907	0.964708	57	57
METHGLYUT.PWY	superpathway of methylglyoxal degradation	post-PROTEIN	0.918346	0.666578	0.179557	0.964708	57	40
PWY.5188	tetrapyrrole biosynthesis I (from glutamate)	post-PROTEIN	-0.0550784	0.0414289	0.194725	0.964708	57	57
TRPSYN.PWY	L-tryptophan biosynthesis	post-PROTEIN	-0.031012	0.0235674	0.199031	0.964708	57	57
PYRIDNUCSAL.PWY	NAD salvage pathway I	post-PROTEIN	-0.0236286	0.0180431	0.201423	0.964708	57	57
PWY.5973	cis-vaccenate biosynthesis	post-PROTEIN	-0.018402	0.0142408	0.20687	0.964708	57	57
ARO.PWY	chorismate biosynthesis I	post-PROTEIN	-0.0193907	0.0150484	0.208237	0.964708	57	57
PWY.181	photorespiration	post-PROTEIN	-0.317167	0.255507	0.225166	0.964708	57	31
PWY.5189	tetrapyrrole biosynthesis II (from glycine)	post-PROTEIN	-0.0551203	0.0444944	0.225945	0.964708	57	57
CMET2.PWY	N10-formyl-tetrahydrofolate biosynthesis	post-PROTEIN	-0.015486	0.0126279	0.230321	0.964708	57	57
PWY0.41	allantoin degradation IV (anaerobic)	post-PROTEIN	0.755742	0.616148	0.230484	0.964708	57	47
PWY0.1586	peptidoglycan maturation (meso-diaminopimelate containing)	post-PROTEIN	-0.047161	0.0385351	0.231278	0.964708	57	57
COMPLETE.ARO.PWY	superpathway of aromatic amino acid biosynthesis	post-PROTEIN	-0.0190085	0.0156694	0.235366	0.964708	57	57
COA.PWY	coenzyme A biosynthesis I	post-PROTEIN	-0.0180933	0.0150879	0.240568	0.964708	57	57
PWY.5507	adenosylcobalamin biosynthesis I (early cobalt insertion)	post-PROTEIN	0.553699	0.464542	0.243499	0.964708	57	26
PWY.6123	inosine-5'-phosphate biosynthesis I	post-PROTEIN	-0.0188608	0.0159217	0.246188	0.964708	57	57
PENTOSE.P.PWY	pentose phosphate pathway	post-PROTEIN	0.0680996	0.0576362	0.247546	0.964708	57	57
PWY0.1261	anhydromuropeptides recycling	post-PROTEIN	0.125753	0.106826	0.249089	0.964708	57	57
THRESYN.PWY	superpathway of L-threonine biosynthesis	post-PROTEIN	-0.0165859	0.01427	0.254981	0.964708	57	57
PWY.7198	pyrimidine deoxyribonucleotides de novo biosynthesis IV	post-PROTEIN	-0.104305	0.0903832	0.258956	0.964708	57	57
PWY.6478	GDP-D-glycero-&alpha;-D-manno-heptose biosynthesis	post-PROTEIN	0.0750387	0.0652762	0.260332	0.964708	57	57
PWY.6892	thiazole biosynthesis I (E. coli)	post-PROTEIN	-0.0270609	0.0237489	0.2644	0.964708	57	57
PWY.5918	superpathay of heme biosynthesis from glutamate	post-PROTEIN	0.289254	0.254521	0.26551	0.964708	57	57
PWY.7221	guanosine ribonucleotides de novo biosynthesis	post-PROTEIN	-0.0162779	0.0143416	0.265976	0.964708	57	57
PWY.6122	5-aminoimidazole ribonucleotide biosynthesis II	post-PROTEIN	-0.0152688	0.0135008	0.26772	0.964708	57	57
PWY.6277	superpathway of 5-aminoimidazole ribonucleotide biosynthesis	post-PROTEIN	-0.0152688	0.0135008	0.26772	0.964708	57	57
PWY.6151	S-adenosyl-L-methionine cycle I	post-PROTEIN	-0.032917	0.0292142	0.271133	0.964708	57	57
PWY.5121	superpathway of geranylgeranyl diphosphate biosynthesis II (via MEP)	post-PROTEIN	-0.0184548	0.0165349	0.273916	0.964708	57	57
HEME.BIOSYNTHESIS.II	heme biosynthesis I (aerobic)	post-PROTEIN	0.305602	0.274637	0.275388	0.964708	57	57
PWY.7210	pyrimidine deoxyribonucleotides biosynthesis from CTP	post-PROTEIN	-0.0910768	0.0817941	0.275674	0.964708	57	57
PWY.3001	superpathway of L-isoleucine biosynthesis I	post-PROTEIN	-0.0146631	0.0132526	0.278105	0.964708	57	57
PWY.7208	superpathway of pyrimidine nucleobases salvage	post-PROTEIN	-0.0187211	0.0170146	0.280649	0.964708	57	57
NONMEVIPP.PWY	methylerythritol phosphate pathway I	post-PROTEIN	-0.0170141	0.0156845	0.287366	0.964708	57	57
PWY.7560	methylerythritol phosphate pathway II	post-PROTEIN	-0.0170141	0.0156845	0.287366	0.964708	57	57
PWY.7219	adenosine ribonucleotides de novo biosynthesis	post-PROTEIN	-0.0179642	0.0166385	0.28953	0.964708	57	57
PWY.6147	6-hydroxymethyl-dihydropterin diphosphate biosynthesis I	post-PROTEIN	-0.0214387	0.0203955	0.30262	0.964708	57	57
P163.PWY	L-lysine fermentation to acetate and butanoate	post-PROTEIN	0.12932	0.122977	0.302947	0.964708	57	57
PWY.1541	superpathway of taurine degradation	post-PROTEIN	0.291143	0.277239	0.303058	0.964708	57	24
PWY.5667	CDP-diacylglycerol biosynthesis I	post-PROTEIN	-0.0190803	0.0182224	0.30412	0.964708	57	57
PWY0.1319	CDP-diacylglycerol biosynthesis II	post-PROTEIN	-0.0190803	0.0182224	0.30412	0.964708	57	57
PWY.5103	L-isoleucine biosynthesis III	post-PROTEIN	-0.0144956	0.0138462	0.304547	0.964708	57	57
PWY.6121	5-aminoimidazole ribonucleotide biosynthesis I	post-PROTEIN	-0.0133021	0.0127944	0.307378	0.964708	57	57
PWY.5088	L-glutamate degradation VIII (to propanoate)	post-PROTEIN	-0.308785	0.298125	0.309218	0.964708	57	7
FAO.PWY	fatty acid &beta;-oxidation I	post-PROTEIN	0.369145	0.360457	0.31027	0.964708	57	57
PWY.5005	biotin biosynthesis II	post-PROTEIN	0.297018	0.287899	0.311217	0.964708	57	56
PWY.5022	4-aminobutanoate degradation V	post-PROTEIN	0.270443	0.262261	0.311475	0.964708	57	57
BRANCHED.CHAIN.AA.SYN.PWY	superpathway of branched amino acid biosynthesis	post-PROTEIN	-0.0130587	0.0128804	0.319547	0.964708	57	57
PWY.5384	sucrose degradation IV (sucrose phosphorylase)	post-PROTEIN	-0.0664497	0.066309	0.326826	0.964708	57	57
GLYCOGENSYNTH.PWY	glycogen biosynthesis I (from ADP-D-Glucose)	post-PROTEIN	-0.0246185	0.0247044	0.328221	0.964708	57	57
PWY.6572	chondroitin sulfate degradation I (bacterial)	post-PROTEIN	0.158189	0.159154	0.32901	0.964708	57	57
FOLSYN.PWY	superpathway of tetrahydrofolate biosynthesis and salvage	post-PROTEIN	-0.015158	0.0152654	0.329398	0.964708	57	57
RHAMCAT.PWY	L-rhamnose degradation I	post-PROTEIN	0.0406109	0.0408998	0.329496	0.964708	57	57
UDPNAGSYN.PWY	UDP-N-acetyl-D-glucosamine biosynthesis I	post-PROTEIN	-0.0352299	0.0355327	0.330101	0.964708	57	57
PWY.5180	toluene degradation I (aerobic) (via o-cresol)	post-PROTEIN	0.56665	0.572577	0.331063	0.964708	57	46
PWY.5182	toluene degradation II (aerobic) (via 4-methylcatechol)	post-PROTEIN	0.56665	0.572577	0.331063	0.964708	57	46
PWY.6590	superpathway of Clostridium acetobutylicum acidogenic fermentation	post-PROTEIN	0.318265	0.322237	0.33185	0.964708	57	57
TRNA.CHARGING.PWY	tRNA charging	post-PROTEIN	-0.0162395	0.0164515	0.332067	0.964708	57	57
CENTFERM.PWY	pyruvate fermentation to butanoate	post-PROTEIN	0.322997	0.327799	0.33297	0.964708	57	57
PWY.7237	myo-, chiro- and scillo-inositol degradation	post-PROTEIN	0.102798	0.104372	0.333278	0.964708	57	57
PWY.6901	superpathway of glucose and xylose degradation	post-PROTEIN	0.0484922	0.0494001	0.334861	0.964708	57	57
PWY0.1415	superpathway of heme biosynthesis from uroporphyrinogen-III	post-PROTEIN	0.240243	0.248776	0.342566	0.964708	57	57
AEROBACTINSYN.PWY	aerobactin biosynthesis	post-PROTEIN	0.476314	0.494695	0.343917	0.964708	57	10
PWY.6728	methylaspartate cycle	post-PROTEIN	0.32192	0.337948	0.349285	0.964708	57	15
PWY.5177	glutaryl-CoA degradation	post-PROTEIN	0.319875	0.336202	0.349598	0.964708	57	57
PEPTIDOGLYCANSYN.PWY	peptidoglycan biosynthesis I (meso-diaminopimelate containing)	post-PROTEIN	-0.0162108	0.017203	0.354124	0.964708	57	57
PWY.6387	UDP-N-acetylmuramoyl-pentapeptide biosynthesis I (meso-diaminopimelate containing)	post-PROTEIN	-0.0161925	0.0174589	0.361649	0.964708	57	57
THISYN.PWY	superpathway of thiamin diphosphate biosynthesis I	post-PROTEIN	-0.0301101	0.0326991	0.365052	0.964708	57	57
RUMP.PWY	formaldehyde oxidation I	post-PROTEIN	0.103425	0.112444	0.365789	0.964708	57	57
PWY.6385	peptidoglycan biosynthesis III (mycobacteria)	post-PROTEIN	-0.0164248	0.018014	0.369698	0.964708	57	57
PWY.7200	superpathway of pyrimidine deoxyribonucleoside salvage	post-PROTEIN	0.0264728	0.0290319	0.369807	0.964708	57	57
PWY.7111	pyruvate fermentation to isobutanol (engineered)	post-PROTEIN	0.0144785	0.0159419	0.37174	0.964708	57	57
PWY.5971	palmitate biosynthesis II (bacteria and plants)	post-PROTEIN	0.0662381	0.0731969	0.373648	0.964708	57	57
PANTO.PWY	phosphopantothenate biosynthesis I	post-PROTEIN	-0.0189959	0.0214238	0.383094	0.964708	57	57
PHOSLIPSYN.PWY	superpathway of phospholipid biosynthesis I (bacteria)	post-PROTEIN	-0.0190754	0.0215387	0.38339	0.964708	57	57
PWY.7539	6-hydroxymethyl-dihydropterin diphosphate biosynthesis III (Chlamydia)	post-PROTEIN	-0.0183459	0.0208147	0.385997	0.964708	57	57
PWY.6071	superpathway of phenylethylamine degradation	post-PROTEIN	0.709266	0.806468	0.3868	0.964708	57	46
PWY.5686	UMP biosynthesis	post-PROTEIN	-0.0140741	0.0161259	0.390238	0.964708	57	57
PWY0.321	phenylacetate degradation I (aerobic)	post-PROTEIN	0.705795	0.808668	0.390365	0.964708	57	46
PWY0.845	superpathway of pyridoxal 5'-phosphate biosynthesis and salvage	post-PROTEIN	0.102005	0.117071	0.391144	0.964708	57	57
PWY.6386	UDP-N-acetylmuramoyl-pentapeptide biosynthesis II (lysine-containing)	post-PROTEIN	-0.0164867	0.0191	0.395412	0.964708	57	57
HYDROXYPHENYLACETATE.DEGRADATION.PWY	4-hydroxyphenylacetate degradation	post-PROTEIN	-0.590678	0.685425	0.396143	0.964708	57	16
HISTSYN.PWY	L-histidine biosynthesis	post-PROTEIN	-0.0142214	0.0166787	0.401123	0.964708	57	57
PYRIDOXSYN.PWY	pyridoxal 5'-phosphate biosynthesis I	post-PROTEIN	0.100802	0.118377	0.401852	0.964708	57	57
UBISYN.PWY	superpathway of ubiquinol-8 biosynthesis (prokaryotic)	post-PROTEIN	0.435542	0.519069	0.405055	0.964708	57	56
PWY.5857	ubiquinol-10 biosynthesis (prokaryotic)	post-PROTEIN	0.433437	0.516577	0.40507	0.964708	57	56
PWY.5855	ubiquinol-7 biosynthesis (prokaryotic)	post-PROTEIN	0.433437	0.516577	0.40507	0.964708	57	56
PWY.6708	ubiquinol-8 biosynthesis (prokaryotic)	post-PROTEIN	0.433437	0.516577	0.40507	0.964708	57	56
PWY.5856	ubiquinol-9 biosynthesis (prokaryotic)	post-PROTEIN	0.433437	0.516577	0.40507	0.964708	57	56
THREOCAT.PWY	superpathway of L-threonine metabolism	post-PROTEIN	0.647033	0.771135	0.408706	0.964708	57	46
PWY.7446	sulfoglycolysis	post-PROTEIN	0.643532	0.767999	0.409372	0.964708	57	44
PWY.6612	superpathway of tetrahydrofolate biosynthesis	post-PROTEIN	-0.0163449	0.0195307	0.409884	0.964708	57	57
FUC.RHAMCAT.PWY	superpathway of fucose and rhamnose degradation	post-PROTEIN	0.0579958	0.0698038	0.413152	0.964708	57	57
PWY.6519	8-amino-7-oxononanoate biosynthesis I	post-PROTEIN	0.0523142	0.0630341	0.413704	0.964708	57	57
P108.PWY	pyruvate fermentation to propanoate I	post-PROTEIN	0.0516289	0.0631159	0.420383	0.964708	57	57
PWY.5097	L-lysine biosynthesis VI	post-PROTEIN	-0.0137175	0.0168038	0.421397	0.964708	57	57
ILEUSYN.PWY	L-isoleucine biosynthesis I (from threonine)	post-PROTEIN	-0.0111282	0.0137595	0.425785	0.964708	57	57
VALSYN.PWY	L-valine biosynthesis	post-PROTEIN	-0.0111282	0.0137595	0.425785	0.964708	57	57
DENITRIFICATION.PWY	nitrate reduction I (denitrification)	post-PROTEIN	-0.181704	0.224982	0.426116	0.964708	57	6
PWY.2942	L-lysine biosynthesis III	post-PROTEIN	-0.0132842	0.0164691	0.426762	0.964708	57	57
NAD.BIOSYNTHESIS.II	NAD salvage pathway II	post-PROTEIN	0.151636	0.190756	0.430076	0.964708	57	57
OANTIGEN.PWY	O-antigen building blocks biosynthesis (E. coli)	post-PROTEIN	-0.0213202	0.0268757	0.434311	0.964708	57	57
METH.ACETATE.PWY	methanogenesis from acetate	post-PROTEIN	-0.0604346	0.0773588	0.441409	0.964708	57	57
PWY.5265	peptidoglycan biosynthesis II (staphylococci)	post-PROTEIN	0.365433	0.472925	0.446538	0.964708	57	44
PWY.7184	pyrimidine deoxyribonucleotides de novo biosynthesis I	post-PROTEIN	0.0332887	0.0431357	0.44689	0.964708	57	57
PWY.6562	norspermidine biosynthesis	post-PROTEIN	-0.709899	0.921972	0.447773	0.964708	57	27
PWY.5920	superpathway of heme biosynthesis from glycine	post-PROTEIN	0.395522	0.515046	0.449012	0.964708	57	57
PWY.6383	mono-trans, poly-cis decaprenyl phosphate biosynthesis	post-PROTEIN	0.148909	0.194259	0.451797	0.964708	57	6
BIOTIN.BIOSYNTHESIS.PWY	biotin biosynthesis I	post-PROTEIN	0.0463772	0.0610203	0.453691	0.964708	57	57
P23.PWY	reductive TCA cycle I	post-PROTEIN	-0.175675	0.23341	0.458012	0.964708	57	57
SER.GLYSYN.PWY	superpathway of L-serine and glycine biosynthesis I	post-PROTEIN	-0.0149813	0.0201608	0.463766	0.964708	57	57
PWY0.781	aspartate superpathway	post-PROTEIN	0.0485479	0.0655129	0.464896	0.964708	57	57
P125.PWY	superpathway of (R,R)-butanediol biosynthesis	post-PROTEIN	0.211718	0.285696	0.464954	0.964708	57	57
HEMESYN2.PWY	heme biosynthesis II (anaerobic)	post-PROTEIN	0.141744	0.193184	0.469183	0.964708	57	57
PWY.1861	formaldehyde assimilation II (RuMP Cycle)	post-PROTEIN	0.0948445	0.130173	0.47249	0.964708	57	57
LPSSYN.PWY	superpathway of lipopolysaccharide biosynthesis	post-PROTEIN	0.319674	0.440227	0.473843	0.964708	57	11
FERMENTATION.PWY	mixed acid fermentation	post-PROTEIN	-0.0156841	0.0216671	0.475305	0.964708	57	57
AST.PWY	L-arginine degradation II (AST pathway)	post-PROTEIN	0.592566	0.821882	0.477024	0.964708	57	48
PWY.5741	ethylmalonyl-CoA pathway	post-PROTEIN	0.369432	0.532142	0.493353	0.964708	57	24
PWY.5101	L-isoleucine biosynthesis II	post-PROTEIN	-0.00921602	0.013341	0.495637	0.964708	57	57
PWY.6317	galactose degradation I (Leloir pathway)	post-PROTEIN	-0.0188273	0.0273018	0.497305	0.964708	57	57
PWY.6545	pyrimidine deoxyribonucleotides de novo biosynthesis III	post-PROTEIN	0.0253928	0.038127	0.510913	0.964708	57	57
ENTBACSYN.PWY	enterobactin biosynthesis	post-PROTEIN	0.529294	0.816376	0.522155	0.964708	57	47
ECASYN.PWY	enterobacterial common antigen biosynthesis	post-PROTEIN	0.53316	0.825253	0.523618	0.964708	57	47
ORNDEG.PWY	superpathway of ornithine degradation	post-PROTEIN	0.545992	0.849645	0.525803	0.964708	57	46
PWY.5104	L-isoleucine biosynthesis IV	post-PROTEIN	-0.00910867	0.0142516	0.528014	0.964708	57	57
PWY.5695	urate biosynthesis/inosine 5'-phosphate degradation	post-PROTEIN	-0.0147554	0.0232112	0.530196	0.964708	57	57
PWY.6629	superpathway of L-tryptophan biosynthesis	post-PROTEIN	0.476656	0.753362	0.532213	0.964708	57	42
DTDPRHAMSYN.PWY	dTDP-L-rhamnose biosynthesis I	post-PROTEIN	-0.0111447	0.0178007	0.536425	0.964708	57	57
ORNARGDEG.PWY	superpathway of L-arginine and L-ornithine degradation	post-PROTEIN	0.510365	0.818665	0.538168	0.964708	57	47
ARGDEG.PWY	superpathway of L-arginine, putrescine, and 4-aminobutanoate degradation	post-PROTEIN	0.510365	0.818665	0.538168	0.964708	57	47
PWY.6125	superpathway of guanosine nucleotides de novo biosynthesis II	post-PROTEIN	0.0251236	0.0403326	0.53847	0.964708	57	57
PWY.7220	adenosine deoxyribonucleotides de novo biosynthesis II	post-PROTEIN	0.0164753	0.0264976	0.539239	0.964708	57	57
PWY.7222	guanosine deoxyribonucleotides de novo biosynthesis II	post-PROTEIN	0.0164753	0.0264976	0.539239	0.964708	57	57
PWY.6126	superpathway of adenosine nucleotides de novo biosynthesis II	post-PROTEIN	-0.0109972	0.0177838	0.541362	0.964708	57	57
PWY.7196	superpathway of pyrimidine ribonucleosides salvage	post-PROTEIN	0.0279406	0.0453862	0.543197	0.964708	57	57
PWY0.166	superpathway of pyrimidine deoxyribonucleotides de novo biosynthesis (E. coli)	post-PROTEIN	0.0151095	0.0245378	0.543206	0.964708	57	57
PWY.7228	superpathway of guanosine nucleotides de novo biosynthesis I	post-PROTEIN	0.0266032	0.0439601	0.550027	0.964708	57	57
PWY.6470	peptidoglycan biosynthesis V (&beta;-lactam resistance)	post-PROTEIN	0.258048	0.42779	0.551302	0.964708	57	53
PWY.5100	pyruvate fermentation to acetate and lactate II	post-PROTEIN	-0.0121924	0.0204057	0.554974	0.964708	57	57
PWY.5181	toluene degradation III (aerobic) (via p-cresol)	post-PROTEIN	-0.232296	0.3893	0.555477	0.964708	57	7
ALL.CHORISMATE.PWY	superpathway of chorismate metabolism	post-PROTEIN	0.361225	0.610131	0.558681	0.964708	57	47
PWY0.162	superpathway of pyrimidine ribonucleotides de novo biosynthesis	post-PROTEIN	0.0211535	0.0366814	0.568838	0.964708	57	57
PWY.7187	pyrimidine deoxyribonucleotides de novo biosynthesis II	post-PROTEIN	0.0141197	0.0244943	0.569083	0.964708	57	57
DAPLYSINESYN.PWY	L-lysine biosynthesis I	post-PROTEIN	-0.0107055	0.0186031	0.569671	0.964708	57	57
PWY.7377	cob(II)yrinate a,c-diamide biosynthesis I (early cobalt insertion)	post-PROTEIN	-0.13747	0.240118	0.571617	0.964708	57	57
GLUCOSE1PMETAB.PWY	glucose and glucose-1-phosphate degradation	post-PROTEIN	-0.244719	0.427507	0.571786	0.964708	57	57
POLYISOPRENSYN.PWY	polyisoprenoid biosynthesis (E. coli)	post-PROTEIN	-0.0141188	0.0253852	0.582515	0.964708	57	57
DENOVOPURINE2.PWY	superpathway of purine nucleotides de novo biosynthesis II	post-PROTEIN	0.0164057	0.0295659	0.583447	0.964708	57	57
PWY.7197	pyrimidine deoxyribonucleotide phosphorylation	post-PROTEIN	0.0260591	0.0472663	0.585888	0.964708	57	57
PWY0.1277	3-phenylpropanoate and 3-(3-hydroxyphenyl)propanoate degradation	post-PROTEIN	0.444745	0.808755	0.586848	0.964708	57	44
PWY.7328	superpathway of UDP-glucose-derived O-antigen building blocks biosynthesis	post-PROTEIN	0.0730955	0.136728	0.597335	0.964708	57	57
REDCITCYC	TCA cycle VIII (helicobacter)	post-PROTEIN	-0.100894	0.189684	0.599322	0.964708	57	57
FUCCAT.PWY	fucose degradation	post-PROTEIN	0.0429212	0.0818239	0.604058	0.964708	57	57
ASPASN.PWY	superpathway of L-aspartate and L-asparagine biosynthesis	post-PROTEIN	-0.0122649	0.0234375	0.604921	0.964708	57	57
PWY.5505	L-glutamate and L-glutamine biosynthesis	post-PROTEIN	-0.0184264	0.0353949	0.60731	0.964708	57	57
HISDEG.PWY	L-histidine degradation I	post-PROTEIN	0.0346518	0.0674858	0.611735	0.964708	57	57
PWY0.1338	polymyxin resistance	post-PROTEIN	-0.301732	0.589038	0.612597	0.964708	57	56
PWY.6182	superpathway of salicylate degradation	post-PROTEIN	-0.179234	0.359336	0.621841	0.964708	57	8
PWY.6876	isopropanol biosynthesis	post-PROTEIN	-0.21573	0.43551	0.624313	0.964708	57	37
ANAGLYCOLYSIS.PWY	glycolysis III (from glucose)	post-PROTEIN	-0.00723694	0.0146169	0.624393	0.964708	57	57
PWY.7229	superpathway of adenosine nucleotides de novo biosynthesis I	post-PROTEIN	-0.00895593	0.0181411	0.625427	0.964708	57	57
GLUCONEO.PWY	gluconeogenesis I	post-PROTEIN	-0.00672315	0.013782	0.629521	0.964708	57	57
PWY.1269	CMP-3-deoxy-D-manno-octulosonate biosynthesis I	post-PROTEIN	-0.0236908	0.0486964	0.630397	0.964708	57	57
PWY.5677	succinate fermentation to butanoate	post-PROTEIN	0.0694588	0.143043	0.631169	0.964708	57	57
HCAMHPDEG.PWY	3-phenylpropanoate and 3-(3-hydroxyphenyl)propanoate degradation to 2-oxopent-4-enoate	post-PROTEIN	0.436958	0.900186	0.631256	0.964708	57	44
PWY.6690	cinnamate and 3-hydroxycinnamate degradation to 2-oxopent-4-enoate	post-PROTEIN	0.436958	0.900186	0.631256	0.964708	57	44
PROTOCATECHUATE.ORTHO.CLEAVAGE.PWY	protocatechuate degradation II (ortho-cleavage pathway)	post-PROTEIN	-0.217263	0.452384	0.634747	0.964708	57	9
PWY.841	superpathway of purine nucleotides de novo biosynthesis I	post-PROTEIN	0.0148491	0.0310597	0.636364	0.964708	57	57
PWY.6185	4-methylcatechol degradation (ortho cleavage)	post-PROTEIN	-0.166901	0.357587	0.644313	0.964708	57	8
PWY0.1241	ADP-L-glycero-&beta;-D-manno-heptose biosynthesis	post-PROTEIN	0.0686554	0.152255	0.655609	0.964708	57	57
PWY.6165	chorismate biosynthesis II (archaea)	post-PROTEIN	0.139136	0.311425	0.658469	0.964708	57	9
P122.PWY	heterolactic fermentation	post-PROTEIN	0.0563868	0.126675	0.659719	0.964708	57	57
PWY4FS.7	phosphatidylglycerol biosynthesis I (plastidic)	post-PROTEIN	-0.0112143	0.025217	0.659974	0.964708	57	57
PWY4FS.8	phosphatidylglycerol biosynthesis II (non-plastidic)	post-PROTEIN	-0.0112143	0.025217	0.659974	0.964708	57	57
TCA.GLYOX.BYPASS	superpathway of glyoxylate bypass and TCA	post-PROTEIN	0.341387	0.800121	0.672953	0.964708	57	50
PWY.7392	taxadiene biosynthesis (engineered)	post-PROTEIN	0.130932	0.307212	0.673271	0.964708	57	57
GLYCOLYSIS.TCA.GLYOX.BYPASS	superpathway of glycolysis, pyruvate dehydrogenase, TCA, and glyoxylate bypass	post-PROTEIN	0.331415	0.780449	0.674408	0.964708	57	50
PWY.6471	peptidoglycan biosynthesis IV (Enterococcus faecium)	post-PROTEIN	-0.0221364	0.0541012	0.685588	0.964708	57	57
PWY.3781	aerobic respiration I (cytochrome c)	post-PROTEIN	0.185325	0.455951	0.68754	0.964708	57	52
P221.PWY	octane oxidation	post-PROTEIN	0.0733428	0.180841	0.688424	0.964708	57	57
PWY.6895	superpathway of thiamin diphosphate biosynthesis II	post-PROTEIN	-0.0301997	0.0765423	0.696196	0.964708	57	57
CALVIN.PWY	Calvin-Benson-Bassham cycle	post-PROTEIN	-0.00586217	0.0150212	0.699376	0.964708	57	57
PWY.6749	CMP-legionaminate biosynthesis I	post-PROTEIN	0.0400307	0.102512	0.699537	0.964708	57	57
PWY0.42	2-methylcitrate cycle I	post-PROTEIN	0.330666	0.867214	0.704452	0.964708	57	50
P105.PWY	TCA cycle IV (2-oxoglutarate decarboxylase)	post-PROTEIN	0.285618	0.75275	0.707289	0.964708	57	49
PWY.7663	gondoate biosynthesis (anaerobic)	post-PROTEIN	-0.00572902	0.0151076	0.70741	0.964708	57	57
COLANSYN.PWY	colanic acid building blocks biosynthesis	post-PROTEIN	0.00954068	0.0259158	0.715558	0.964708	57	57
P562.PWY	myo-inositol degradation I	post-PROTEIN	0.0676979	0.18418	0.716017	0.964708	57	57
ARG.POLYAMINE.SYN	superpathway of arginine and polyamine biosynthesis	post-PROTEIN	0.0520131	0.141957	0.716807	0.964708	57	57
PWY.5531	chlorophyllide a biosynthesis II (anaerobic)	post-PROTEIN	0.164514	0.44941	0.717104	0.964708	57	21
PWY.7159	chlorophyllide a biosynthesis III (aerobic, light independent)	post-PROTEIN	0.164514	0.44941	0.717104	0.964708	57	21
POLYAMSYN.PWY	superpathway of polyamine biosynthesis I	post-PROTEIN	0.0579884	0.158497	0.717202	0.964708	57	57
LEU.DEG2.PWY	L-leucine degradation I	post-PROTEIN	0.263805	0.722155	0.717652	0.964708	57	37
PWY0.1298	superpathway of pyrimidine deoxyribonucleosides degradation	post-PROTEIN	0.0160338	0.0438535	0.717693	0.964708	57	57
HSERMETANA.PWY	L-methionine biosynthesis III	post-PROTEIN	-0.0200948	0.0550888	0.718063	0.964708	57	57
P441.PWY	superpathway of N-acetylneuraminate degradation	post-PROTEIN	0.0342706	0.0957754	0.723187	0.964708	57	57
P124.PWY	Bifidobacterium shunt	post-PROTEIN	0.0472265	0.132934	0.725111	0.964708	57	57
GLYCOCAT.PWY	glycogen degradation I (bacterial)	post-PROTEIN	-0.00663934	0.0187398	0.725964	0.964708	57	57
PWY.6467	Kdo transfer to lipid IVA III (Chlamydia)	post-PROTEIN	-0.0175281	0.0518869	0.738033	0.964708	57	57
PWY.6703	preQ0 biosynthesis	post-PROTEIN	-0.011342	0.0339153	0.740597	0.964708	57	57
PWY.7254	TCA cycle VII (acetate-producers)	post-PROTEIN	0.0648942	0.195254	0.742117	0.964708	57	57
PWY0.1297	superpathway of purine deoxyribonucleosides degradation	post-PROTEIN	0.0152378	0.0475895	0.750035	0.964708	57	57
PWY.7031	protein N-glycosylation (bacterial)	post-PROTEIN	0.0705208	0.224849	0.754984	0.964708	57	6
PWY.6891	thiazole biosynthesis II (Bacillus)	post-PROTEIN	-0.037225	0.119555	0.757854	0.964708	57	57
FASYN.ELONG.PWY	fatty acid elongation -- saturated	post-PROTEIN	-0.01012	0.0333172	0.763575	0.964708	57	57
P4.PWY	superpathway of L-lysine, L-threonine and L-methionine biosynthesis I	post-PROTEIN	-0.0198278	0.0663385	0.767228	0.964708	57	57
NAGLIPASYN.PWY	lipid IVA biosynthesis	post-PROTEIN	-0.0151869	0.0512946	0.769363	0.964708	57	57
PWY.5896	superpathway of menaquinol-10 biosynthesis	post-PROTEIN	-0.115297	0.392411	0.771171	0.964708	57	57
PWY.5850	superpathway of menaquinol-6 biosynthesis I	post-PROTEIN	-0.115297	0.392411	0.771171	0.964708	57	57
PWY.5845	superpathway of menaquinol-9 biosynthesis	post-PROTEIN	-0.115297	0.392411	0.771171	0.964708	57	57
PWY490.3	nitrate reduction VI (assimilatory)	post-PROTEIN	0.0324627	0.111047	0.772346	0.964708	57	57
PWY.5837	1,4-dihydroxy-2-naphthoate biosynthesis I	post-PROTEIN	0.118201	0.410041	0.775388	0.964708	57	57
P161.PWY	acetylene degradation	post-PROTEIN	0.0126552	0.0439815	0.775728	0.964708	57	57
PWY.5863	superpathway of phylloquinol biosynthesis	post-PROTEIN	0.117089	0.407858	0.776284	0.964708	57	57
TEICHOICACID.PWY	teichoic acid (poly-glycerol) biosynthesis	post-PROTEIN	0.0244161	0.0859358	0.778507	0.964708	57	57
PWY.922	mevalonate pathway I	post-PROTEIN	0.146219	0.521505	0.781266	0.964708	57	53
PWY.5910	superpathway of geranylgeranyldiphosphate biosynthesis I (via mevalonate)	post-PROTEIN	0.145341	0.521205	0.782423	0.964708	57	53
PWY.5861	superpathway of demethylmenaquinol-8 biosynthesis	post-PROTEIN	0.102003	0.375474	0.787971	0.964708	57	57
PWY.5897	superpathway of menaquinol-11 biosynthesis	post-PROTEIN	0.0977645	0.361041	0.788638	0.964708	57	57
PWY.5898	superpathway of menaquinol-12 biosynthesis	post-PROTEIN	0.0977645	0.361041	0.788638	0.964708	57	57
PWY.5899	superpathway of menaquinol-13 biosynthesis	post-PROTEIN	0.0977645	0.361041	0.788638	0.964708	57	57
PWY.5840	superpathway of menaquinol-7 biosynthesis	post-PROTEIN	0.0948557	0.353352	0.790416	0.964708	57	57
PWY.5860	superpathway of demethylmenaquinol-6 biosynthesis I	post-PROTEIN	-0.108174	0.405026	0.791463	0.964708	57	57
PWY.5862	superpathway of demethylmenaquinol-9 biosynthesis	post-PROTEIN	-0.108174	0.405026	0.791463	0.964708	57	57
PWY.5838	superpathway of menaquinol-8 biosynthesis I	post-PROTEIN	0.0939743	0.352454	0.7918	0.964708	57	57
PWY.7371	1,4-dihydroxy-6-naphthoate biosynthesis II	post-PROTEIN	-0.0410861	0.158713	0.797665	0.964708	57	57
PWY.7003	glycerol degradation to butanol	post-PROTEIN	0.0773406	0.298941	0.797799	0.964708	57	57
PWYG.321	mycolate biosynthesis	post-PROTEIN	0.0146456	0.0566762	0.798024	0.964708	57	57
P42.PWY	incomplete reductive TCA cycle	post-PROTEIN	0.00958849	0.0373032	0.799051	0.964708	57	57
PWY0.1296	purine ribonucleosides degradation	post-PROTEIN	0.0124172	0.048515	0.800219	0.964708	57	57
PWY.5347	superpathway of L-methionine biosynthesis (transsulfuration)	post-PROTEIN	-0.00878812	0.0356916	0.80739	0.964708	57	57
CODH.PWY	reductive acetyl coenzyme A pathway	post-PROTEIN	0.0303267	0.123439	0.807792	0.964708	57	57
PWY0.1533	methylphosphonate degradation I	post-PROTEIN	0.0895059	0.375247	0.813267	0.964708	57	57
GLYCOLYSIS.E.D	superpathway of glycolysis and Entner-Doudoroff	post-PROTEIN	0.0267558	0.114092	0.816319	0.964708	57	57
PWY.5509	adenosylcobalamin biosynthesis from cobyrinate a,c-diamide I	post-PROTEIN	-0.00676673	0.0289053	0.816662	0.964708	57	57
PWY.7094	fatty acid salvage	post-PROTEIN	-0.215034	0.918831	0.816695	0.964708	57	26
GLYOXYLATE.BYPASS	glyoxylate cycle	post-PROTEIN	0.159977	0.694711	0.819582	0.964708	57	54
PWY.6269	adenosylcobalamin salvage from cobinamide II	post-PROTEIN	-0.00661186	0.0287928	0.820093	0.964708	57	57
PRPP.PWY	superpathway of histidine, purine, and pyrimidine biosynthesis	post-PROTEIN	0.0182441	0.0808339	0.823085	0.964708	57	57
FASYN.INITIAL.PWY	superpathway of fatty acid biosynthesis initiation (E. coli)	post-PROTEIN	0.0133762	0.0594329	0.823602	0.964708	57	57
PWY.7199	pyrimidine deoxyribonucleosides salvage	post-PROTEIN	0.00599295	0.0276173	0.829802	0.968585	57	57
PWY.7090	UDP-2,3-diacetamido-2,3-dideoxy-&alpha;-D-mannuronate biosynthesis	post-PROTEIN	0.047948	0.231036	0.837174	0.972992	57	57
PWY.7234	inosine-5'-phosphate biosynthesis III	post-PROTEIN	-0.0264226	0.129151	0.839387	0.972992	57	57
GLYCOLYSIS	glycolysis I (from glucose 6-phosphate)	post-PROTEIN	-0.00427298	0.0219327	0.846976	0.973963	57	57
PWY.5747	2-methylcitrate cycle II	post-PROTEIN	0.15718	0.820266	0.848744	0.973963	57	52
GLYCOL.GLYOXDEG.PWY	superpathway of glycol metabolism and degradation	post-PROTEIN	0.125644	0.653488	0.848947	0.973963	57	54
MET.SAM.PWY	superpathway of S-adenosyl-L-methionine biosynthesis	post-PROTEIN	-0.00793167	0.043029	0.85514	0.975781	57	57
P162.PWY	L-glutamate degradation V (via hydroxyglutarate)	post-PROTEIN	0.0492922	0.274174	0.858661	0.975781	57	55
PWY.6630	superpathway of L-tyrosine biosynthesis	post-PROTEIN	0.0147391	0.0841851	0.862295	0.975781	57	57
PWY.7323	superpathway of GDP-mannose-derived O-antigen building blocks biosynthesis	post-PROTEIN	0.00626019	0.0359934	0.863177	0.975781	57	57
COBALSYN.PWY	adenosylcobalamin salvage from cobinamide I	post-PROTEIN	-0.00486302	0.0285952	0.866218	0.975781	57	57
PWY.5415	catechol degradation I (meta-cleavage pathway)	post-PROTEIN	-0.0911459	0.543312	0.868008	0.975781	57	46
PWY.6628	superpathway of L-phenylalanine biosynthesis	post-PROTEIN	0.0138056	0.0844031	0.871264	0.976166	57	57
PWY.7211	superpathway of pyrimidine deoxyribonucleotides de novo biosynthesis	post-PROTEIN	0.00857226	0.0558584	0.879163	0.978651	57	57
HOMOSER.METSYN.PWY	L-methionine biosynthesis I	post-PROTEIN	-0.0073865	0.0487126	0.880611	0.978651	57	57
PWY.5989	stearate biosynthesis II (bacteria and plants)	post-PROTEIN	0.00897087	0.0607111	0.883613	0.978651	57	57
PWY.6263	superpathway of menaquinol-8 biosynthesis II	post-PROTEIN	-0.0197009	0.135149	0.885168	0.978651	57	57
PWY.6282	palmitoleate biosynthesis I (from (5Z)-dodec-5-enoate)	post-PROTEIN	0.00842974	0.0598572	0.889035	0.979693	57	57
PWY0.862	(5Z)-dodec-5-enoate biosynthesis	post-PROTEIN	0.00766427	0.0590415	0.897665	0.98596	57	57
PWY.6737	starch degradation V	post-PROTEIN	-0.00371855	0.0296117	0.901029	0.986421	57	57
PWY.621	sucrose degradation III (sucrose invertase)	post-PROTEIN	-0.00453329	0.0414094	0.913751	0.9943	57	57
PWY.7664	oleate biosynthesis IV (anaerobic)	post-PROTEIN	0.00588657	0.0564322	0.917682	0.9943	57	57
POLYAMINSYN3.PWY	superpathway of polyamine biosynthesis II	post-PROTEIN	-0.0121632	0.150727	0.936254	0.9943	57	57
PWY.5913	TCA cycle VI (obligate autotrophs)	post-PROTEIN	-0.00971367	0.123548	0.937915	0.9943	57	57
PWY.6969	TCA cycle V (2-oxoglutarate:ferredoxin oxidoreductase)	post-PROTEIN	0.00326682	0.0441409	0.94154	0.9943	57	57
PWY.7332	superpathway of UDP-N-acetylglucosamine-derived O-antigen building blocks biosynthesis	post-PROTEIN	-0.016167	0.245205	0.947923	0.9943	57	57
PWY.6396	superpathway of 2,3-butanediol biosynthesis	post-PROTEIN	-0.0196226	0.304217	0.949039	0.9943	57	56
PWY0.1061	superpathway of L-alanine biosynthesis	post-PROTEIN	0.00376661	0.0687009	0.956667	0.9943	57	57
PWY.7374	1,4-dihydroxy-6-naphthoate biosynthesis I	post-PROTEIN	0.00814895	0.156761	0.958922	0.9943	57	57
PWY.7013	L-1,2-propanediol degradation	post-PROTEIN	-0.0105127	0.209214	0.9603	0.9943	57	57
PWY.5484	glycolysis II (from fructose 6-phosphate)	post-PROTEIN	-0.00166207	0.0341089	0.961491	0.9943	57	57
PWY.7315	dTDP-N-acetylthomosamine biosynthesis	post-PROTEIN	-0.00527	0.115882	0.964056	0.9943	57	57
PWY.5345	superpathway of L-methionine biosynthesis (by sulfhydrylation)	post-PROTEIN	-0.00698795	0.153746	0.964081	0.9943	57	57
NADSYN.PWY	NAD biosynthesis II (from tryptophan)	post-PROTEIN	0.00425039	0.0942946	0.964378	0.9943	57	14
PWY.5651	L-tryptophan degradation to 2-amino-3-carboxymuconate semialdehyde	post-PROTEIN	0.00417463	0.0943899	0.965048	0.9943	57	14
PWY.6641	superpathway of sulfolactate degradation	post-PROTEIN	-0.00836138	0.191654	0.965523	0.9943	57	26
PWY.6700	queuosine biosynthesis	post-PROTEIN	0.00163647	0.0385755	0.966466	0.9943	57	57
NONOXIPENT.PWY	pentose phosphate pathway (non-oxidative branch)	post-PROTEIN	-0.000724742	0.0172891	0.966865	0.9943	57	57
CATECHOL.ORTHO.CLEAVAGE.PWY	catechol degradation to &beta;-ketoadipate	post-PROTEIN	0.0153548	0.407863	0.970237	0.9943	57	9
PWY.5431	aromatic compounds degradation via &beta;-ketoadipate	post-PROTEIN	0.0149171	0.400523	0.970555	0.9943	57	9
PWY.5417	catechol degradation III (ortho-cleavage pathway)	post-PROTEIN	0.0149171	0.400523	0.970555	0.9943	57	9
PWY.7373	superpathway of demethylmenaquinol-6 biosynthesis II	post-PROTEIN	-0.00754115	0.228034	0.973738	0.994519	57	7
PWY.5659	GDP-mannose biosynthesis	post-PROTEIN	0.000424167	0.0227853	0.985283	0.997933	57	57
ANAEROFRUCAT.PWY	homolactic fermentation	post-PROTEIN	-0.000484798	0.0262962	0.985425	0.997933	57	57
TCA	TCA cycle I (prokaryotic)	post-PROTEIN	-0.00127134	0.0792239	0.987314	0.997933	57	57
PWY.6609	adenine and adenosine salvage III	post-PROTEIN	0.000391995	0.0281706	0.988996	0.997933	57	57
TYRFUMCAT.PWY	L-tyrosine degradation I	post-PROTEIN	-0.00278585	0.338651	0.993496	0.998659	57	29
PWY0.1479	tRNA processing	post-PROTEIN	-0.000562894	0.153288	0.997096	0.998659	57	57
PWY.5154	L-arginine biosynthesis III (via N-acetyl-L-citrulline)	post-PROTEIN	-7.77652e-05	0.0458626	0.998659	0.998659	57	57

## Sheet: Φύλλο2
feature	description	metadata	value	coef	stderr	N	N.not.0	pval	qval
PYRIDNUCSYN.PWY	NAD biosynthesis I (from aspartate)	timepoint	T2	-0.0403072	0.0135739	57	57	0.00611433	0.964708	biosynthesis pathway
PWY.7644	heparin degradation	timepoint	T2	0.879209	0.338344	57	8	0.0156984	0.964708	fermentation pathway
KETOGLUCONMET.PWY	ketogluconate metabolism	timepoint	T2	-1.08136	0.467902	57	14	0.0285453	0.964708	microbial metabolic process
PWY.6897	thiamin salvage II	timepoint	T2	-0.0465673	0.0177001	57	57	0.0138194	0.964708	microbial metabolic process
GLCMANNANAUT.PWY	superpathway of N-acetylglucosamine, N-acetylmannosamine and N-acetylneuraminate degradation	timepoint	T2	0.0865353	0.0356299	57	57	0.0220946	0.964708	microbial metabolic process
ARGORNPROST.PWY	arginine, ornithine and proline interconversion	timepoint	T2	0.226048	0.0786758	57	57	0.00775435	0.964708	microbial metabolic process
SALVADEHYPOX.PWY	adenosine nucleotides degradation II	timepoint	T2	0.12164	0.0563699	57	57	0.0398153	0.964708	purine degradation
PWY.6608	guanosine nucleotides degradation III	timepoint	T2	0.133474	0.0567901	57	57	0.0261198	0.964708	purine degradation
PWY.5705	allantoin degradation to glyoxylate III	timepoint	T2	0.332657	0.15413	57	57	0.0396275	0.964708	purine degradation
PWY.5532	adenosine nucleotides degradation IV	timepoint	T2	1.14588	0.471241	57	44	0.021978	0.964708	purine degradation
PWY.5304	superpathway of sulfur oxidation (Acidianus ambivalens)	timepoint	T2	-0.210814	0.0935211	57	57	0.0324992	0.964708
PWY.4984	urea cycle	timepoint	T2	0.279981	0.109679	57	57	0.0166543	0.964708
