# Supplementary material for: The Influence of an AI-Driven Personalized Nutrition Program on the Human Gut Microbiome and Its Health Implications
Source: Nutrients. 2025 Apr 3;17(7):1260. doi: 10.3390/nu17071260 (PMC11990151; doi:10.3390/nu17071260)
Supplement: Supplementary file 1 [file nutrients-17-01260-s001.zip › Table_S4.xlsx]

## Sheet: Φύλλο1
Table S4. Changes in measured traits between pre- and post-PROTEIN timepoints
	T1	T2	Mean difference (T2 - T1) between timepoints (SD)	Δ (%)	P-value
Macronutrients intake
Total energy intake, Kcal	3102.8±1031.3	2707.3±872.1	-395.5±824	-0.127468	0.0123
Carbohydrates, g	272.2±97.7	222.9±80.5	-49.3±78.8	-0.181162	0.0028
Fats, g	164.1±54.8	151.7±54	-12.5±49.2	-0.0759798	0.143
Proteins, g	113.6±38.8	98.6±32.4	-15±29.4	-0.131868	0.0106
Food groups
Dairy products, g	161±97.1	148.3±86.7	-12.6±112.6	-0.0785718	0.8913
Dairy products, kcal	193.9±85.9	168.2±79.9	-25.7±80.2	-0.132507	0.0955
Eggs, g	10.1±11.7	16.4±13.7	6.3±14	0.619519	0.0152
Eggs, kcal	19.1±22.2	30.9±25.9	11.8±26.5	0.619397	0.0212
Fish, g	29±20.6	25±19.3	-4±19.3	-0.137506	0.4706
Fish, kcal	53.7±39.8	50.9±37.8	-2.8±38	-0.0530224	0.8635
Legumes, g	54.4±34.3	41.3±23.5	-13.1±40.3	-0.241445	0.872
Legumes, kcal	182.6±115.3	138.5±78.8	-44.1±135.2	-0.241447	0.4654
Vegetables, g	159.1±108.9	164.6±83.8	5.5±96	0.0344416	0.4357
Vegetables, kcal	41.1±27.3	39.1±17.4	-2.1±24.7	-0.0502712	0.9145
Fruits, g	332.5±311	283.8±180	-48.6±301.7	-0.146246	0.8818
Fruits, kcal	194.4±175	157.4±93	-37±163.8	-0.190319	0.8857
Salty snacks, g	162.7±129	116.6±86.8	-46.2±86.1	-0.283715	0.065
Salty snacks, kcal	544.3±440.7	393.3±295.5	-151±286.8	-0.277426	0.1602
Sweets, g	51.9±42.4	34.8±30.3	-17.1±45	-0.329184	0.0106
Sweets, kcal	192.5±170.6	117.6±117.5	-74.9±173.3	-0.389124	0.0054
Fast food, g	25.1±11.3	21.6±16.5	-3.6±14.4	-0.142027	0.0229
Fast food, kcal	93.5±41.2	82.5±59.7	-11±55.4	-0.117767	0.2933
Olive oil, g	59.8±24.6	65.9±26.4	6.1±30.4	0.101932	0.4597
Olive oil, kcal	528.9±217.5	582.8±233	53.9±268.6	0.10192	0.4711
Alcohol beverages, g	420.1±308.5	256.9±180.5	-163.2±257.7	-0.388446	0.0054
Alcohol beverages, kcal	118.5±131.9	82.4±69	-36.2±116.4	-0.305091	0.0499
Red meat, g	74.4±47.4	69.1±43.7	-5.3±38.9	-0.0709464	0.4301
Read meat, kcal	188.6±115.6	186.8±109	-1.8±106.6	-0.00947578	0.6669
Whole grains, g	31±33.6	33.8±36.6	2.9±27.3	0.092191	0.7278
Whole grains, kcal	72.1±70.3	82.4±78.1	10.3±66.1	0.143535	0.6187
Nuts, g	19.1±17.4	14.3±20	-4.8±21	-0.251793	0.1369
Nuts, kcal	111±101	83±116.4	-27.9±122.3	-0.251804	0.2557
Chicken, g	28.8±25.9	30.4±25	1.6±31.4	0.0566609	0.4813
Chicken, kcal	53.8±48.4	56.8±46.7	3±58.7	0.056682	0.4754
Anthropometric
Weight (Kg)	69.3±14.2	68.7±13.795	-0.6±1.7	-0.00905839	0.0829
BMI (Kg/m2)	23.6±3	23.4±3	-0.2±0.6	-0.00848824	0.0764
Body composition
Body fat (%)	21.7±7.2	21.8±7.5	0.1±2.1	0.00475399	0.7954
Muscular mass (Kg)	51.6±11.4	51.1±11.5	-0.5±1.5	-0.00950497	0.0851
Basal Metabolism (Kcal/24h)	1603.6±327.7	1592±325.9	-11.6±42.5	-0.00720385	0.1975
Waist circumference (cm)	78.4±12.1	77.2±11.2	-1.2±2.9	-0.0148743	0.0228
Hip circumference (cm)	99.7±9.8	95.828±18	-0.6±4.7	-0.0387401	0.4945
WHR	0.8±0.1	0.8±0.1	0±0	-0.00892857	0.2428
Adherence to Med Diet
Med diet score	32.8±3.7	33±4.4	0.2±4.6	0.00631232	0.812
Physical activity (PA) ()
IPAQ score (METs-min/W)	1871.3±2210.1	2004.8±1607.7	133.5±2674.2	0.0713222	0.2794
low PA	8 (27.6)	4 (13.8)
moderate PA	15 (51.7)	20 (69)
high PA	6 (20.7)	5 (17.2)
Sedentary behavior (sitting hours/W)	46.5±25.3	49.6±28.6	3.1±27.1	0.0666667	0.5494
Blood biomarkers
Glucose (mg/dL)	87±7.8	91.1±7.6	4.1±8.3	0.0467518	0.0139
Urea (mg/dL)	30.7±7.3	29.8±8.7	-0.9±8.8	-0.0292278	0.5885
Uric Acid (mg/dL)	4.8±1.1	4.9±1.1	0.1±0.7	0.0180067	0.5266
Cholesterol (mg/dL)	182.9±33.5	181.4±28.8	-1.5±18.6	-0.00829975	0.6645
Triglycerides (mg/dL)	83.8±58.8	77.2±41.3	-6.7±47.8	-0.0794007	0.4707
HDL (mg/dL)	56±10.2	53.7±10	-2.3±6.5	-0.0407478	0.0682
LDL (mg/dL)	110.2±29.7	112.3±25.6	2.1±13.3	0.0187738	0.2397
Atheromatic index	3.4±1	3.5±0.9	0.1±0.4	0.0304463	0.0724
AST (U/L)	16.2±5	19.2±4.5	3.1±4.9	0.18845	0.0004
ALT (U/L)	15.3±7.5	18.1±8.3	2.7±5.3	0.179049	0.0041
CRP (mg/dL)	0.1±0.2	0.1±0.3	0±0.3	0.112903	0.833
Insulin (μIU/mL )	6.9±3	6.2±2.4	-0.7±3.2	-0.101384	0.2206
HOMA
HOMA-B	110.9±50.3	82±31.2	-29±52.4	-0.261024	0.0023
HOMA-IR	1.5±0.7	1.4±0.6	-0.1±0.8	-0.0582011	0.5289
CBC
RBC (M/μl)	4.8±0.6	4.8±0.7	0±0.2	0	0.9256
Haemoglobin (gr/dL )	13.3±1.3	13.4±1.3	0.1±0.5	0.00753466	0.3032
Hematocrit (%)	40.1±3.3	40.2±3.5	0.2±1.5	0.00412211	0.5674
MCV (fl)	85.4±6.3	85.1±6.5	-0.2±0.9	-0.00291733	0.1162
MCH (pg)	28.3±2.5	28.3±2.5	0±0.4	0.000494455	0.8667
MCHC (gr/dL )	33.1±1.1	33.3±0.8	0.1±0.6	0.00343943	0.3133
RDW_CV (%)	12.9±1.2	12.8±1.1	-0.1±0.4	-0.00905292	0.1051
WBC (K/μL )	5.8±1.3	6±1.6	0.2±1.1	0.0347722	0.3326
Neutrophils (x103/μl)	3.2±1	3.4±1.4	0.2±1.2	0.0586782	0.5887
Neutrophils % (%)	55.2±7.8	55.6±8.9	0.4±7.4	0.00642918	0.798
Lymphocytes (x103/μl)	2±0.6	2±0.6	0±0.3	-0.0131836	0.8331
Lymphocytes % (%)	35.6±8.1	34.7±8.4	-1±7.4	-0.0274707	0.4845
Monocytes (x103/μl)	0.3±0.1	0.4±0.1	0±0.1	0.0890805	0.1423
Monocytes % (%)	6±2	6.4±1.5	0.4±2	0.0672043	0.2813
Eosonophils (x103/μl)	0.2±0.1	0.2±0.1	0±0.1	-0.0174419	0.8236
Eosonophils % (%)	2.7±0.9	2.9±0.7	0.2±0.9	0.0688525	0.2684
Basophils (x103/μl)	0.003±0.02	0±0	0±0	-1	0.3259
Basophils % (%)	0.5±0.1	0.5±0.1	0±0.2	0.0519481	0.3504
Platelets (K/μL )	244.6±52.8	257±48.4	12.3±23.5	0.0504658	0.0085
MPV (fl)	10.3±1	9.9±1.1	-0.4±0.5	-0.0391701	0.0003
PDW (%)	13.2±2.2	12.4±2.1	-0.7±1.3	-0.0547914	0.0037
Means ± SD values are shown. P-values were obtained from linear mixed models with participants as random effect, timepoint as fixed effects and age and sex as covariates.
Δ% corresponds to: mean (T2) - mean (T1) / mean (T1)
