# Supplementary material for: The Influence of an AI-Driven Personalized Nutrition Program on the Human Gut Microbiome and Its Health Implications
Source: Nutrients. 2025 Apr 3;17(7):1260. doi: 10.3390/nu17071260 (PMC11990151; doi:10.3390/nu17071260)
Supplement: Supplementary file 1 [file nutrients-17-01260-s001.zip › Table_S5.xlsx]

## Sheet: Φύλλο1
Table S5. Spearman correlations between prevalent (>50%) differentially abundant genera and measured variables at the post-PROTEIN timepoint
Metadata	ASV	Spearman_correlation	p-value	p-value_BH_adj
RDW_CV	ASV1228_Subdoligranulum	-0.5	0.00115381	0.0333361
RDW_CV	ASV2115_Roseburia	0.22	0.0017342	0.0589629
CRP	ASV1228_Subdoligranulum	0.13	0.00196095	0.0333361
WBC	ASV1246_UBA1819	0.35	0.00684039	0.232573
Lymphocytes	ASV1948_Oscillibacter	0.16	0.00717713	0.244022
Fruits	ASV2011_Bacteroides	0.16	0.00721912	0.144382
Hematocrit	ASV2011_Bacteroides	0.25	0.00822115	0.240819
Nuts	ASV1645_Clostridium_sensu_stricto_1	0.21	0.00855381	0.171076
HDL	ASV1228_Subdoligranulum	-0.25	0.0138921	0.157444
Haemoglobin	ASV2011_Bacteroides	0.17	0.0141658	0.240819
Neutrophils	ASV1246_UBA1819	0.31	0.0146166	0.248481
Glucose	ASV1948_Oscillibacter	-0.35	0.0149633	0.254376
Red_meat	ASV1741_Oscillospiraceae_UCG_002	0.33	0.0157731	0.288354
MCHC	ASV1517_Lachnospiraceae_UCG_001	-0.34	0.0177905	0.604876
MCV	ASV2115_Roseburia	-0.12	0.0189392	0.277555
Alcohol_beverages	ASV1948_Oscillibacter	0.19	0.0196435	0.31134
Urea	ASV2321_Lachnospiraceae_UCG_004	0.47	0.0225471	0.719721
AST	ASV2011_Bacteroides	0.2	0.0228915	0.259437
HOMA_B	ASV1246_UBA1819	0.09	0.0260619	0.295368
RBC	ASV2115_Roseburia	0.26	0.0266996	0.277555
Fish	ASV1228_Subdoligranulum	0.24	0.0302752	0.563486
Fats	ASV1741_Oscillospiraceae_UCG_002	0.5	0.0313643	0.288354
Platelets	ASV0309_Alistipes	-0.24	0.0322976	0.545325
MCH	ASV2115_Roseburia	-0.05	0.0326536	0.277555
Fast_food	ASV2011_Bacteroides	-0.29	0.0348578	0.348578
Dairy_products	ASV1948_Oscillibacter	0.3	0.0348805	0.31134
RBC	ASV2011_Bacteroides	0.31	0.0354759	0.271106
WHR	ASV2011_Bacteroides	-0.03	0.0370875	0.14382
Cholesterol	ASV2011_Bacteroides	-0.03	0.0398686	0.271106
Chicken	ASV2115_Roseburia	-0.49	0.0431544	0.531633
Olive_oil	ASV1741_Oscillospiraceae_UCG_002	0.45	0.0432531	0.288354
MPV	ASV0309_Alistipes	0.2	0.0461795	0.545325
Waist_circumference	ASV2011_Bacteroides	0.04	0.0473492	0.14382
ALT	ASV1246_UBA1819	-0.35	0.0474296	0.403152
Cholesterol	ASV1948_Oscillibacter	-0.4	0.0481112	0.467758
Legumes	ASV1948_Oscillibacter	-0.33	0.052121	0.31134
BMI	ASV2011_Bacteroides	0.08	0.054463	0.14382
Triglycerides	ASV2011_Bacteroides	-0.06	0.0569683	0.321295
Lymphocytes_pct	ASV1645_Clostridium_sensu_stricto_1	0.39	0.0577776	0.98924
Legumes	ASV1645_Clostridium_sensu_stricto_1	0.35	0.0590505	0.590505
RDW_CV	ASV1517_Lachnospiraceae_UCG_001	0.33	0.0620649	0.740773
Fish	ASV1948_Oscillibacter	-0.32	0.0622679	0.31134
HOMA_IR	ASV1741_Oscillospiraceae_UCG_002	-0.4	0.0641812	0.991927
LDL	ASV1948_Oscillibacter	-0.33	0.0647632	0.467758
MCH	ASV1517_Lachnospiraceae_UCG_001	-0.08	0.0653623	0.740773
Total_energy_intake	ASV1741_Oscillospiraceae_UCG_002	0.4	0.0664906	0.332453
Uric_Acid	ASV2011_Bacteroides	0.41	0.0670121	0.321295
Basal_Metabolism	ASV2011_Bacteroides	0.17	0.0670561	0.14382
Platelets	ASV1741_Oscillospiraceae_UCG_002	-0.52	0.0695705	0.991927
Neutrophils_pct	ASV1645_Clostridium_sensu_stricto_1	-0.31	0.0718617	0.98924
Muscular_mass	ASV2011_Bacteroides	0.18	0.0719099	0.14382
Eggs	ASV2326_Lachnoclostridium	-0.5	0.0720918	0.890699
MCH	ASV1228_Subdoligranulum	0.16	0.0725649	0.594126
Proteins	ASV2115_Roseburia	-0.23	0.0746828	0.531633
ALT	ASV2011_Bacteroides	-0.01	0.0755987	0.321295
Hip_circumference	ASV1644_Clostridium_sensu_stricto_1	0.14	0.078575	0.78575
Eosonophils	ASV2321_Lachnospiraceae_UCG_004	0.33	0.0796181	0.719721
WBC	ASV1948_Oscillibacter	0.17	0.079671	0.467758
Basophils_pct	ASV1948_Oscillibacter	-0.25	0.0825456	0.467758
MCHC	ASV2326_Lachnoclostridium	-0.08	0.0837765	0.76882
MCV	ASV1228_Subdoligranulum	0.19	0.0873715	0.594126
Insulin	ASV1741_Oscillospiraceae_UCG_002	-0.32	0.087523	0.991927
Hematocrit	ASV1246_UBA1819	-0.35	0.0875857	0.42221
Monocytes	ASV0309_Alistipes	-0.14	0.0882838	0.545325
IPAQ_score	ASV2326_Lachnoclostridium	-0.17	0.0939442	0.939442
RDW_CV	ASV2321_Lachnospiraceae_UCG_004	0.38	0.0940166	0.719721
Haemoglobin	ASV1246_UBA1819	-0.29	0.0969815	0.42221
Red_meat	ASV2115_Roseburia	-0.35	0.0972733	0.531633
Sweets	ASV1948_Oscillibacter	-0.53	0.101428	0.384324
Fast_food	ASV1741_Oscillospiraceae_UCG_002	0.1	0.103296	0.386734
Muscular_mass	ASV1246_UBA1819	-0.24	0.105337	0.375702
Salty_snacks	ASV2115_Roseburia	-0.26	0.106327	0.531633
Cholesterol	ASV2321_Lachnospiraceae_UCG_004	0.27	0.109285	0.719721
Alcohol_beverages	ASV1517_Lachnospiraceae_UCG_001	0.18	0.110718	0.914147
AST	ASV1246_UBA1819	-0.22	0.111234	0.42221
Hip_circumference	ASV1228_Subdoligranulum	0.28	0.111404	0.340019
Haemoglobin	ASV0309_Alistipes	-0.29	0.11201	0.545325
Basal_Metabolism	ASV1246_UBA1819	-0.25	0.112669	0.375702
WHR	ASV1246_UBA1819	-0.28	0.11271	0.375702
Atheromatic_index	ASV1228_Subdoligranulum	0.17	0.113316	0.642121
Weight	ASV2011_Bacteroides	0.1	0.113369	0.188948
Weight	ASV1228_Subdoligranulum	0.31	0.113558	0.340019
Vegetables	ASV1517_Lachnospiraceae_UCG_001	0.32	0.114731	0.914147
Fast_food	ASV1948_Oscillibacter	-0.56	0.115297	0.384324
Lymphocytes_pct	ASV2321_Lachnospiraceae_UCG_004	-0.31	0.115536	0.719721
Nuts	ASV1228_Subdoligranulum	0.46	0.115959	0.563486
Med_diet_score	ASV1228_Subdoligranulum	0.33	0.116601	0.563486
ALT	ASV0309_Alistipes	-0.31	0.118511	0.545325
Uric_Acid	ASV1517_Lachnospiraceae_UCG_001	-0.26	0.118855	0.979864
Med_diet_score	ASV1645_Clostridium_sensu_stricto_1	0.33	0.118975	0.711394
Proteins	ASV1741_Oscillospiraceae_UCG_002	0.36	0.120874	0.386734
Eosonophils_pct	ASV1948_Oscillibacter	-0.19	0.121906	0.496538
Proteins	ASV2326_Lachnoclostridium	-0.1	0.123567	0.890699
RBC	ASV1246_UBA1819	-0.24	0.123746	0.42221
Eggs	ASV1246_UBA1819	0.12	0.123807	0.85826
Eosonophils_pct	ASV1246_UBA1819	-0.41	0.126175	0.42221
ALT	ASV2321_Lachnospiraceae_UCG_004	0.44	0.12701	0.719721
Fish	ASV1246_UBA1819	-0.36	0.128036	0.85826
Legumes	ASV1246_UBA1819	-0.11	0.129775	0.85826
Monocytes_pct	ASV1948_Oscillibacter	-0.19	0.130319	0.496538
HOMA_IR	ASV1948_Oscillibacter	-0.16	0.132983	0.496538
Lymphocytes	ASV1645_Clostridium_sensu_stricto_1	0.31	0.137547	0.98924
sitting_hours	ASV1228_Subdoligranulum	-0.29	0.13933	0.340019
Lymphocytes	ASV1246_UBA1819	0.42	0.144411	0.42221
Monocytes_pct	ASV1246_UBA1819	-0.4	0.144416	0.42221
MCV	ASV1517_Lachnospiraceae_UCG_001	-0.02	0.146654	0.979864
Platelets	ASV1246_UBA1819	0.3	0.149015	0.42221
Eosonophils	ASV2011_Bacteroides	0.06	0.150138	0.538355
Eggs	ASV1741_Oscillospiraceae_UCG_002	-0.28	0.150251	0.386734
WBC	ASV0309_Alistipes	0.01	0.152873	0.545325
Basal_Metabolism	ASV1228_Subdoligranulum	0.32	0.154014	0.340019
Wholegrains	ASV1741_Oscillospiraceae_UCG_002	-0.21	0.154694	0.386734
Lymphocytes	ASV0309_Alistipes	-0.17	0.156321	0.545325
Lymphocytes	ASV1644_Clostridium_sensu_stricto_1	0.32	0.15685	0.950739
LDL	ASV2011_Bacteroides	-0.03	0.15834	0.538355
Cholesterol	ASV1741_Oscillospiraceae_UCG_002	-0.27	0.161222	0.995383
Legumes	ASV1228_Subdoligranulum	0.24	0.162085	0.563486
Urea	ASV1948_Oscillibacter	-0.37	0.163787	0.496538
RBC	ASV1228_Subdoligranulum	-0.04	0.164106	0.797085
IPAQ_score	ASV0309_Alistipes	-0.34	0.164298	0.595861
Hematocrit	ASV0309_Alistipes	-0.23	0.164593	0.545325
Proteins	ASV1228_Subdoligranulum	0.26	0.164928	0.563486
Basophils_pct	ASV1246_UBA1819	-0.37	0.168724	0.441277
HDL	ASV2321_Lachnospiraceae_UCG_004	-0.17	0.169058	0.735
Muscular_mass	ASV1741_Oscillospiraceae_UCG_002	0.21	0.169073	0.80334
PDW	ASV0309_Alistipes	0.18	0.170064	0.545325
Uric_Acid	ASV0309_Alistipes	-0.31	0.170659	0.545325
Weight	ASV1246_UBA1819	-0.24	0.171207	0.428017
Dairy_products	ASV1517_Lachnospiraceae_UCG_001	0.19	0.172375	0.914147
Insulin	ASV1948_Oscillibacter	-0.12	0.172667	0.496538
Carbohydrates	ASV1645_Clostridium_sensu_stricto_1	0.1	0.173274	0.711394
Basal_Metabolism	ASV1741_Oscillospiraceae_UCG_002	0.18	0.173768	0.80334
Haemoglobin	ASV1948_Oscillibacter	-0.1	0.175249	0.496538
Muscular_mass	ASV1228_Subdoligranulum	0.32	0.175861	0.340019
Urea	ASV1644_Clostridium_sensu_stricto_1	0.33	0.176202	0.950739
Eosonophils	ASV0309_Alistipes	-0.06	0.176429	0.545325
Monocytes	ASV2321_Lachnospiraceae_UCG_004	0.33	0.177238	0.735
Chicken	ASV1741_Oscillospiraceae_UCG_002	0.2	0.178639	0.396975
Wholegrains	ASV1644_Clostridium_sensu_stricto_1	-0.09	0.180502	0.964714
Fats	ASV1228_Subdoligranulum	0.26	0.18094	0.563486
HOMA_IR	ASV2326_Lachnoclostridium	0.22	0.180982	0.76882
Carbohydrates	ASV2115_Roseburia	-0.23	0.187421	0.749685
Chicken	ASV1645_Clostridium_sensu_stricto_1	-0.12	0.188559	0.711394
HDL	ASV2326_Lachnoclostridium	-0.11	0.190641	0.76882
Glucose	ASV1246_UBA1819	-0.43	0.192085	0.466493
WBC	ASV1644_Clostridium_sensu_stricto_1	0.05	0.196721	0.950739
Glucose	ASV2326_Lachnoclostridium	0.41	0.196998	0.76882
ALT	ASV2115_Roseburia	0.38	0.19794	0.987144
Monocytes	ASV2011_Bacteroides	0.04	0.198204	0.61263
MCH	ASV2326_Lachnoclostridium	0.08	0.200006	0.76882
Wholegrains	ASV1228_Subdoligranulum	0.27	0.200956	0.563486
Neutrophils_pct	ASV2321_Lachnospiraceae_UCG_004	0.24	0.204817	0.735
MCHC	ASV1228_Subdoligranulum	0.17	0.205138	0.871838
Vegetables	ASV2321_Lachnospiraceae_UCG_004	-0.18	0.207016	0.865766
Vegetables	ASV1644_Clostridium_sensu_stricto_1	-0.2	0.208466	0.964714
Monocytes_pct	ASV1644_Clostridium_sensu_stricto_1	-0.19	0.210341	0.950739
BMI	ASV1228_Subdoligranulum	0.21	0.211642	0.340019
Fish	ASV1645_Clostridium_sensu_stricto_1	0.14	0.213418	0.711394
PDW	ASV2321_Lachnospiraceae_UCG_004	-0.31	0.216176	0.735
Dairy_products	ASV2321_Lachnospiraceae_UCG_004	-0.25	0.218181	0.865766
Eosonophils_pct	ASV1644_Clostridium_sensu_stricto_1	-0.19	0.218233	0.950739
Urea	ASV1517_Lachnospiraceae_UCG_001	-0.15	0.218248	0.979864
Salty_snacks	ASV2326_Lachnoclostridium	-0.14	0.218918	0.890699
sitting_hours	ASV1517_Lachnospiraceae_UCG_001	-0.28	0.219701	0.998154
Triglycerides	ASV1741_Oscillospiraceae_UCG_002	-0.28	0.219713	0.995383
Fats	ASV2011_Bacteroides	-0.05	0.222732	0.807519
Basal_Metabolism	ASV0309_Alistipes	-0.19	0.224744	0.595861
Total_energy_intake	ASV1228_Subdoligranulum	0.25	0.225394	0.563486
Platelets	ASV1948_Oscillibacter	0.18	0.22669	0.59288
Insulin	ASV2326_Lachnoclostridium	0.16	0.229249	0.76882
Olive_oil	ASV2321_Lachnospiraceae_UCG_004	-0.07	0.229422	0.865766
RDW_CV	ASV1645_Clostridium_sensu_stricto_1	-0.25	0.229588	0.98924
Salty_snacks	ASV2011_Bacteroides	-0.18	0.236866	0.807519
IPAQ_score	ASV1228_Subdoligranulum	-0.13	0.238013	0.340019
PDW	ASV1644_Clostridium_sensu_stricto_1	-0.14	0.239973	0.950739
Hip_circumference	ASV1741_Oscillospiraceae_UCG_002	0.15	0.241002	0.80334
Neutrophils_pct	ASV1246_UBA1819	0	0.245327	0.541715
RBC	ASV2326_Lachnoclostridium	0.39	0.246496	0.76882
Carbohydrates	ASV1741_Oscillospiraceae_UCG_002	0.27	0.247213	0.494426
Uric_Acid	ASV2326_Lachnoclostridium	-0.05	0.248572	0.76882
Fast_food	ASV2115_Roseburia	-0.16	0.250497	0.75327
MPV	ASV1644_Clostridium_sensu_stricto_1	-0.12	0.251178	0.950739
Hematocrit	ASV1948_Oscillibacter	-0.07	0.254135	0.595193
Insulin	ASV1246_UBA1819	-0.25	0.254925	0.541715
PDW	ASV2011_Bacteroides	0.14	0.256395	0.726453
HDL	ASV1645_Clostridium_sensu_stricto_1	-0.17	0.256842	0.98924
Muscular_mass	ASV0309_Alistipes	-0.17	0.25864	0.595861
Basophils_pct	ASV1644_Clostridium_sensu_stricto_1	-0.2	0.259256	0.950739
IPAQ_score	ASV1644_Clostridium_sensu_stricto_1	-0.17	0.260506	0.845081
RDW_CV	ASV1948_Oscillibacter	-0.36	0.262585	0.595193
Total_energy_intake	ASV2115_Roseburia	-0.25	0.263644	0.75327
Red_meat	ASV1948_Oscillibacter	-0.31	0.264221	0.666029
Med_diet_score	ASV0309_Alistipes	-0.12	0.264866	0.900775
Chicken	ASV2326_Lachnoclostridium	-0.28	0.264985	0.890699
Wholegrains	ASV1948_Oscillibacter	0.08	0.266412	0.666029
AST	ASV1645_Clostridium_sensu_stricto_1	0.32	0.266656	0.98924
HOMA_IR	ASV0309_Alistipes	-0.2	0.267538	0.634942
MCHC	ASV0309_Alistipes	-0.28	0.268121	0.634942
Body_fat	ASV0309_Alistipes	0.02	0.269588	0.595861
Fruits	ASV1246_UBA1819	-0.18	0.270534	0.85826
WHR	ASV2115_Roseburia	0.3	0.271745	0.749474
Vegetables	ASV1228_Subdoligranulum	0.15	0.272311	0.605135
Total_energy_intake	ASV2011_Bacteroides	-0.09	0.274321	0.807519
Fast_food	ASV1644_Clostridium_sensu_stricto_1	0.12	0.27464	0.964714
Insulin	ASV0309_Alistipes	-0.18	0.274963	0.634942
HDL	ASV1644_Clostridium_sensu_stricto_1	-0.1	0.275125	0.950739
Monocytes	ASV1246_UBA1819	0.05	0.278847	0.557694
AST	ASV0309_Alistipes	-0.2	0.280121	0.634942
Hip_circumference	ASV2011_Bacteroides	0.14	0.287966	0.41138
RDW_CV	ASV2326_Lachnoclostridium	0.07	0.289126	0.76882
Alcohol_beverages	ASV1644_Clostridium_sensu_stricto_1	-0.11	0.289368	0.964714
Triglycerides	ASV2321_Lachnospiraceae_UCG_004	0.4	0.291972	0.771932
Cholesterol	ASV1517_Lachnospiraceae_UCG_001	0.26	0.296871	0.979864
MPV	ASV1246_UBA1819	-0.15	0.297591	0.562116
Glucose	ASV1741_Oscillospiraceae_UCG_002	-0.38	0.30061	0.995383
Basophils_pct	ASV2321_Lachnospiraceae_UCG_004	0.35	0.302527	0.771932
AST	ASV1228_Subdoligranulum	-0.07	0.303508	0.972075
Fruits	ASV1644_Clostridium_sensu_stricto_1	-0.2	0.304623	0.964714
Neutrophils	ASV1645_Clostridium_sensu_stricto_1	-0.15	0.304909	0.98924
Lymphocytes_pct	ASV1517_Lachnospiraceae_UCG_001	-0.23	0.305324	0.979864
LDL	ASV1517_Lachnospiraceae_UCG_001	0.19	0.306626	0.979864
MCHC	ASV1948_Oscillibacter	0.12	0.307669	0.631551
Carbohydrates	ASV2326_Lachnoclostridium	-0.03	0.308415	0.890699
Sweets	ASV1645_Clostridium_sensu_stricto_1	-0.14	0.310486	0.722447
Proteins	ASV2011_Bacteroides	-0.17	0.313338	0.807519
Eggs	ASV1517_Lachnospiraceae_UCG_001	-0.1	0.314066	0.914147
Wholegrains	ASV1645_Clostridium_sensu_stricto_1	0.28	0.315736	0.722447
Neutrophils	ASV1948_Oscillibacter	0.08	0.315775	0.631551
RBC	ASV1517_Lachnospiraceae_UCG_001	0	0.31733	0.979864
Waist_circumference	ASV2115_Roseburia	0.2	0.319384	0.749474
Urea	ASV1645_Clostridium_sensu_stricto_1	0.27	0.319731	0.98924
IPAQ_score	ASV2115_Roseburia	0.12	0.319883	0.749474
MCV	ASV2326_Lachnoclostridium	-0.02	0.321347	0.76882
Uric_Acid	ASV1645_Clostridium_sensu_stricto_1	0.29	0.32247	0.98924
Uric_Acid	ASV1644_Clostridium_sensu_stricto_1	0.12	0.3237	0.950739
Triglycerides	ASV0309_Alistipes	-0.1	0.324645	0.689871
Red_meat	ASV1645_Clostridium_sensu_stricto_1	-0.2	0.325101	0.722447
Proteins	ASV1246_UBA1819	0.01	0.32511	0.85826
Vegetables	ASV1948_Oscillibacter	0.23	0.326895	0.690005
Olive_oil	ASV2011_Bacteroides	0.05	0.329811	0.807519
Olive_oil	ASV1228_Subdoligranulum	0.22	0.330891	0.642894
LDL	ASV1741_Oscillospiraceae_UCG_002	-0.1	0.332412	0.995383
Hip_circumference	ASV0309_Alistipes	-0.18	0.333107	0.595861
Atheromatic_index	ASV1246_UBA1819	-0.23	0.333758	0.597251
Total_energy_intake	ASV2326_Lachnoclostridium	-0.07	0.33383	0.890699
MCV	ASV1741_Oscillospiraceae_UCG_002	-0.1	0.33439	0.995383
Dairy_products	ASV1246_UBA1819	-0.01	0.337271	0.85826
MPV	ASV2115_Roseburia	-0.1	0.338268	0.987144
Legumes	ASV1517_Lachnospiraceae_UCG_001	-0.05	0.341182	0.914147
Weight	ASV1741_Oscillospiraceae_UCG_002	0.22	0.341263	0.853157
Body_fat	ASV1246_UBA1819	0.08	0.342946	0.581327
Fruits	ASV1948_Oscillibacter	-0.08	0.345002	0.690005
Sweets	ASV2011_Bacteroides	-0.18	0.346204	0.807519
Neutrophils	ASV1644_Clostridium_sensu_stricto_1	0	0.347074	0.950739
Lymphocytes	ASV2321_Lachnospiraceae_UCG_004	-0.07	0.347786	0.771932
Neutrophils_pct	ASV1517_Lachnospiraceae_UCG_001	0.24	0.348111	0.979864
Fast_food	ASV1517_Lachnospiraceae_UCG_001	-0.1	0.348728	0.914147
Waist_circumference	ASV1246_UBA1819	-0.19	0.348796	0.581327
AST	ASV2115_Roseburia	0.33	0.349708	0.987144
MCHC	ASV2115_Roseburia	0.09	0.350798	0.987144
Alcohol_beverages	ASV1228_Subdoligranulum	-0.14	0.353592	0.642894
Fish	ASV2326_Lachnoclostridium	0.1	0.35649	0.890699
Atheromatic_index	ASV1948_Oscillibacter	-0.13	0.357765	0.667588
LDL	ASV2321_Lachnospiraceae_UCG_004	0.23	0.359678	0.771932
MPV	ASV2011_Bacteroides	0.1	0.362393	0.788825
Med_diet_score	ASV1246_UBA1819	-0.17	0.364613	0.85826
MCV	ASV1246_UBA1819	-0.15	0.365123	0.600917
Salty_snacks	ASV1246_UBA1819	0.07	0.36851	0.85826
Salty_snacks	ASV1517_Lachnospiraceae_UCG_001	-0.19	0.369327	0.914147
Cholesterol	ASV1645_Clostridium_sensu_stricto_1	-0.06	0.371189	0.98924
AST	ASV2326_Lachnoclostridium	0.28	0.371436	0.76882
BMI	ASV0309_Alistipes	-0.2	0.372138	0.595861
Neutrophils	ASV0309_Alistipes	0.07	0.373182	0.746364
Lymphocytes_pct	ASV2011_Bacteroides	-0.01	0.3755	0.788825
MCH	ASV1741_Oscillospiraceae_UCG_002	-0.19	0.375599	0.995383
RDW_CV	ASV1644_Clostridium_sensu_stricto_1	-0.24	0.376143	0.950739
PDW	ASV1246_UBA1819	-0.14	0.376335	0.600917
Legumes	ASV1644_Clostridium_sensu_stricto_1	0.17	0.377034	0.964714
Insulin	ASV1645_Clostridium_sensu_stricto_1	-0.19	0.382014	0.98924
Platelets	ASV1517_Lachnospiraceae_UCG_001	-0.24	0.382709	0.979864
BMI	ASV1644_Clostridium_sensu_stricto_1	0.08	0.38392	0.845081
Triglycerides	ASV1246_UBA1819	0.01	0.393044	0.600917
PDW	ASV2326_Lachnoclostridium	0.15	0.393203	0.76882
Wholegrains	ASV0309_Alistipes	-0.25	0.393744	0.900775
Fish	ASV2115_Roseburia	0.43	0.397921	0.81915
Fruits	ASV2326_Lachnoclostridium	0.17	0.401734	0.890699
MPV	ASV2321_Lachnospiraceae_UCG_004	-0.26	0.401781	0.771932
Fruits	ASV0309_Alistipes	0	0.402231	0.900775
Eggs	ASV0309_Alistipes	-0.06	0.402594	0.900775
WBC	ASV2326_Lachnoclostridium	-0.13	0.403647	0.76882
sitting_hours	ASV1948_Oscillibacter	0.2	0.404355	0.976764
Lymphocytes_pct	ASV1246_UBA1819	0.06	0.406503	0.600917
Carbohydrates	ASV2011_Bacteroides	-0.25	0.407954	0.807519
Urea	ASV2326_Lachnoclostridium	-0.06	0.408562	0.76882
MCH	ASV1948_Oscillibacter	0.1	0.409123	0.667588
Sweets	ASV0309_Alistipes	0.15	0.409576	0.900775
HOMA_B	ASV2115_Roseburia	-0.18	0.409995	0.987144
Eosonophils	ASV1948_Oscillibacter	0.08	0.410233	0.667588
Basophils_pct	ASV2011_Bacteroides	0.23	0.411229	0.788825
MCV	ASV1948_Oscillibacter	0.09	0.412334	0.667588
Carbohydrates	ASV1517_Lachnospiraceae_UCG_001	-0.06	0.414877	0.914147
Weight	ASV1644_Clostridium_sensu_stricto_1	0.01	0.416875	0.845081
sitting_hours	ASV0309_Alistipes	0.23	0.417103	0.595861
Olive_oil	ASV2115_Roseburia	-0.03	0.424019	0.81915
Eosonophils_pct	ASV2321_Lachnospiraceae_UCG_004	0.27	0.424321	0.771932
HOMA_IR	ASV1246_UBA1819	-0.33	0.424465	0.601325
Red_meat	ASV1246_UBA1819	-0.04	0.429353	0.85826
Waist_circumference	ASV1228_Subdoligranulum	0.11	0.430151	0.537689
BMI	ASV2326_Lachnoclostridium	0.12	0.430388	0.956048
Body_fat	ASV1741_Oscillospiraceae_UCG_002	-0.06	0.431175	0.86235
Neutrophils_pct	ASV1228_Subdoligranulum	-0.32	0.4317	0.972075
CRP	ASV1741_Oscillospiraceae_UCG_002	-0.18	0.431711	0.995383
Med_diet_score	ASV2326_Lachnoclostridium	0.29	0.433244	0.890699
Lymphocytes	ASV2326_Lachnoclostridium	0.11	0.435	0.76882
MCV	ASV2011_Bacteroides	-0.16	0.43523	0.788825
Cholesterol	ASV1228_Subdoligranulum	-0.13	0.437469	0.972075
Uric_Acid	ASV1948_Oscillibacter	-0.05	0.440981	0.681516
Red_meat	ASV0309_Alistipes	0.14	0.441735	0.900775
PDW	ASV2115_Roseburia	-0.09	0.442112	0.987144
HOMA_IR	ASV1645_Clostridium_sensu_stricto_1	-0.12	0.442693	0.98924
Eggs	ASV2011_Bacteroides	-0.04	0.443023	0.807519
Platelets	ASV2326_Lachnoclostridium	-0.09	0.444574	0.76882
ALT	ASV2326_Lachnoclostridium	0.52	0.446966	0.76882
Nuts	ASV2011_Bacteroides	0.09	0.452563	0.807519
Lymphocytes	ASV1517_Lachnospiraceae_UCG_001	-0.13	0.452583	0.979864
Glucose	ASV2321_Lachnospiraceae_UCG_004	0.31	0.453018	0.771932
Monocytes_pct	ASV2326_Lachnoclostridium	0.32	0.453347	0.76882
WHR	ASV1517_Lachnospiraceae_UCG_001	0.15	0.456144	0.998154
Eosonophils	ASV1246_UBA1819	0.15	0.456914	0.621403
Atheromatic_index	ASV2326_Lachnoclostridium	0.2	0.458674	0.76882
HOMA_B	ASV0309_Alistipes	-0.04	0.45898	0.8375
Nuts	ASV2321_Lachnospiraceae_UCG_004	-0.18	0.459973	0.865766
Nuts	ASV1644_Clostridium_sensu_stricto_1	0.05	0.460082	0.964714
Monocytes_pct	ASV2321_Lachnospiraceae_UCG_004	0.26	0.460729	0.771932
Hip_circumference	ASV2326_Lachnoclostridium	0.09	0.461218	0.956048
CRP	ASV2321_Lachnospiraceae_UCG_004	-0.04	0.463663	0.771932
Hematocrit	ASV2115_Roseburia	0.23	0.464595	0.987144
ALT	ASV1948_Oscillibacter	-0.06	0.465783	0.688549
MCH	ASV2321_Lachnospiraceae_UCG_004	-0.25	0.468582	0.771932
WHR	ASV2321_Lachnospiraceae_UCG_004	0.27	0.470265	0.836352
MPV	ASV2326_Lachnoclostridium	0.15	0.470362	0.76882
Fats	ASV2321_Lachnospiraceae_UCG_004	-0.09	0.470629	0.865766
Waist_circumference	ASV1644_Clostridium_sensu_stricto_1	-0.01	0.471134	0.845081
Uric_Acid	ASV1228_Subdoligranulum	0.18	0.472631	0.972075
Total_energy_intake	ASV1246_UBA1819	0.08	0.473432	0.85826
Monocytes_pct	ASV2011_Bacteroides	0.19	0.475607	0.788825
Neutrophils	ASV2321_Lachnospiraceae_UCG_004	0.22	0.476782	0.771932
Chicken	ASV2321_Lachnospiraceae_UCG_004	-0.17	0.476879	0.865766
Fish	ASV2321_Lachnospiraceae_UCG_004	0.39	0.477765	0.865766
RBC	ASV0309_Alistipes	-0.1	0.482841	0.8375
Red_meat	ASV1228_Subdoligranulum	0	0.483425	0.766977
Neutrophils	ASV1741_Oscillospiraceae_UCG_002	-0.03	0.483691	0.995383
Hematocrit	ASV1645_Clostridium_sensu_stricto_1	0.25	0.483745	0.98924
Dairy_products	ASV2011_Bacteroides	0.22	0.484511	0.807519
Eosonophils_pct	ASV2011_Bacteroides	0.19	0.484951	0.788825
HOMA_B	ASV1645_Clostridium_sensu_stricto_1	-0.15	0.485119	0.98924
Eosonophils_pct	ASV2326_Lachnoclostridium	0.31	0.487428	0.76882
Olive_oil	ASV1517_Lachnospiraceae_UCG_001	0.17	0.488732	0.914147
Legumes	ASV1741_Oscillospiraceae_UCG_002	0.12	0.489021	0.777191
Lymphocytes_pct	ASV1228_Subdoligranulum	0.32	0.491054	0.972075
CRP	ASV1644_Clostridium_sensu_stricto_1	-0.1	0.49197	0.950739
Weight	ASV2321_Lachnospiraceae_UCG_004	0.09	0.491987	0.836352
Legumes	ASV2326_Lachnoclostridium	0.18	0.492943	0.890699
MCH	ASV2011_Bacteroides	-0.25	0.493824	0.788825
Triglycerides	ASV1644_Clostridium_sensu_stricto_1	-0.06	0.496134	0.950739
Atheromatic_index	ASV1741_Oscillospiraceae_UCG_002	-0.04	0.497025	0.995383
Weight	ASV0309_Alistipes	-0.14	0.497191	0.621489
Alcohol_beverages	ASV0309_Alistipes	0.22	0.498168	0.900775
HOMA_IR	ASV1517_Lachnospiraceae_UCG_001	0.11	0.504133	0.979864
MCHC	ASV2321_Lachnospiraceae_UCG_004	-0.03	0.505294	0.780909
Haemoglobin	ASV1517_Lachnospiraceae_UCG_001	-0.17	0.505771	0.979864
Insulin	ASV1517_Lachnospiraceae_UCG_001	0.19	0.507771	0.979864
Body_fat	ASV2011_Bacteroides	-0.24	0.507831	0.634788
Hip_circumference	ASV2321_Lachnospiraceae_UCG_004	-0.03	0.508844	0.836352
Atheromatic_index	ASV1644_Clostridium_sensu_stricto_1	0.02	0.509591	0.950739
MCH	ASV1246_UBA1819	-0.09	0.50989	0.653722
Proteins	ASV0309_Alistipes	0.15	0.511547	0.900775
Body_fat	ASV1644_Clostridium_sensu_stricto_1	0.08	0.511826	0.845081
Lymphocytes_pct	ASV1948_Oscillibacter	0.18	0.515545	0.703558
PDW	ASV1948_Oscillibacter	0.16	0.517322	0.703558
Neutrophils_pct	ASV2011_Bacteroides	-0.02	0.517818	0.788825
Dairy_products	ASV1228_Subdoligranulum	0.19	0.518176	0.766977
Proteins	ASV1948_Oscillibacter	-0.17	0.518441	0.830958
Chicken	ASV0309_Alistipes	0.17	0.519217	0.900775
Haemoglobin	ASV1645_Clostridium_sensu_stricto_1	0.22	0.519428	0.98924
Neutrophils	ASV2326_Lachnoclostridium	-0.16	0.519961	0.76882
LDL	ASV1246_UBA1819	-0.12	0.52465	0.653722
ALT	ASV1741_Oscillospiraceae_UCG_002	-0.08	0.527487	0.995383
Hip_circumference	ASV1948_Oscillibacter	0.04	0.529573	0.976764
Body_fat	ASV1517_Lachnospiraceae_UCG_001	0.07	0.530783	0.998154
Fats	ASV1948_Oscillibacter	-0.1	0.531055	0.830958
HDL	ASV2011_Bacteroides	0.38	0.533059	0.788825
Platelets	ASV2115_Roseburia	-0.14	0.537108	0.987144
Cholesterol	ASV1246_UBA1819	-0.11	0.538359	0.653722
HOMA_B	ASV1741_Oscillospiraceae_UCG_002	-0.18	0.538893	0.995383
Fruits	ASV2115_Roseburia	-0.15	0.540087	0.81915
Insulin	ASV1644_Clostridium_sensu_stricto_1	-0.07	0.540345	0.950739
Nuts	ASV1741_Oscillospiraceae_UCG_002	0.3	0.542538	0.777191
Eosonophils_pct	ASV0309_Alistipes	-0.06	0.543786	0.8375
Nuts	ASV0309_Alistipes	0.04	0.545471	0.900775
Total_energy_intake	ASV1645_Clostridium_sensu_stricto_1	-0.09	0.545896	0.837218
Atheromatic_index	ASV2011_Bacteroides	-0.16	0.546442	0.788825
sitting_hours	ASV2326_Lachnoclostridium	-0.07	0.547154	0.956048
Basal_Metabolism	ASV2321_Lachnospiraceae_UCG_004	0.1	0.55239	0.836352
Haemoglobin	ASV1741_Oscillospiraceae_UCG_002	-0.1	0.552783	0.995383
IPAQ_score	ASV1517_Lachnospiraceae_UCG_001	0.11	0.553155	0.998154
MCV	ASV1645_Clostridium_sensu_stricto_1	-0.07	0.554551	0.98924
Salty_snacks	ASV0309_Alistipes	0.13	0.555655	0.900775
Basophils_pct	ASV2326_Lachnoclostridium	0.3	0.556296	0.76882
Chicken	ASV1948_Oscillibacter	-0.14	0.558267	0.830958
Carbohydrates	ASV2321_Lachnospiraceae_UCG_004	-0.04	0.558672	0.865766
RDW_CV	ASV0309_Alistipes	0.09	0.55904	0.8375
Carbohydrates	ASV1228_Subdoligranulum	0.16	0.560073	0.766977
Platelets	ASV2011_Bacteroides	-0.08	0.560394	0.788825
Fats	ASV2326_Lachnoclostridium	0.04	0.560538	0.890699
sitting_hours	ASV1645_Clostridium_sensu_stricto_1	-0.14	0.561734	0.962191
IPAQ_score	ASV1741_Oscillospiraceae_UCG_002	0.03	0.561995	0.887654
Hematocrit	ASV2326_Lachnoclostridium	0.39	0.563245	0.76882
Total_energy_intake	ASV2321_Lachnospiraceae_UCG_004	-0.04	0.563459	0.865766
Eosonophils	ASV2326_Lachnoclostridium	0	0.565309	0.76882
Fats	ASV2115_Roseburia	-0.17	0.56612	0.81915
HDL	ASV1517_Lachnospiraceae_UCG_001	-0.01	0.567948	0.979864
Monocytes_pct	ASV0309_Alistipes	-0.04	0.569671	0.8375
Alcohol_beverages	ASV1741_Oscillospiraceae_UCG_002	0.03	0.571272	0.777191
Med_diet_score	ASV2321_Lachnospiraceae_UCG_004	0.14	0.572115	0.865766
MCH	ASV0309_Alistipes	-0.2	0.572566	0.8375
Chicken	ASV2011_Bacteroides	0	0.573209	0.849345
Wholegrains	ASV2326_Lachnoclostridium	-0.03	0.574637	0.890699
MCV	ASV2321_Lachnospiraceae_UCG_004	-0.35	0.574812	0.843525
Chicken	ASV1228_Subdoligranulum	0.26	0.575233	0.766977
WBC	ASV1741_Oscillospiraceae_UCG_002	-0.05	0.57572	0.995383
Chicken	ASV1644_Clostridium_sensu_stricto_1	-0.06	0.576582	0.964714
HDL	ASV1246_UBA1819	0.22	0.577351	0.676894
Alcohol_beverages	ASV2326_Lachnoclostridium	0.01	0.578954	0.890699
Wholegrains	ASV1517_Lachnospiraceae_UCG_001	-0.27	0.579246	0.914147
Muscular_mass	ASV2321_Lachnospiraceae_UCG_004	0.08	0.579286	0.836352
Vegetables	ASV1645_Clostridium_sensu_stricto_1	-0.03	0.579379	0.837218
Total_energy_intake	ASV1948_Oscillibacter	-0.14	0.58167	0.830958
HDL	ASV1948_Oscillibacter	-0.24	0.583611	0.763184
Fast_food	ASV0309_Alistipes	0.23	0.584605	0.900775
Waist_circumference	ASV1517_Lachnospiraceae_UCG_001	0.16	0.584876	0.998154
Hematocrit	ASV1741_Oscillospiraceae_UCG_002	-0.09	0.585382	0.995383
Weight	ASV2115_Roseburia	0.22	0.585938	0.749474
Glucose	ASV2011_Bacteroides	-0.07	0.588438	0.788825
LDL	ASV1645_Clostridium_sensu_stricto_1	0.04	0.588871	0.98924
Muscular_mass	ASV2115_Roseburia	0.23	0.589004	0.749474
Urea	ASV1228_Subdoligranulum	0.04	0.589281	0.972075
Eosonophils	ASV1517_Lachnospiraceae_UCG_001	0.17	0.591045	0.979864
Basophils_pct	ASV0309_Alistipes	-0.06	0.591177	0.8375
Eosonophils_pct	ASV1228_Subdoligranulum	0.07	0.592074	0.972075
BMI	ASV2115_Roseburia	0.13	0.592737	0.749474
Fruits	ASV1741_Oscillospiraceae_UCG_002	0.1	0.59333	0.777191
Salty_snacks	ASV2321_Lachnospiraceae_UCG_004	-0.03	0.596778	0.865766
Legumes	ASV0309_Alistipes	0.07	0.601031	0.900775
Platelets	ASV1645_Clostridium_sensu_stricto_1	0.18	0.602836	0.98924
HOMA_IR	ASV1644_Clostridium_sensu_stricto_1	-0.02	0.60293	0.950739
Monocytes_pct	ASV1228_Subdoligranulum	0.07	0.603478	0.972075
Eggs	ASV1644_Clostridium_sensu_stricto_1	-0.02	0.604893	0.964714
Proteins	ASV1517_Lachnospiraceae_UCG_001	-0.02	0.605481	0.914147
IPAQ_score	ASV1948_Oscillibacter	-0.05	0.605486	0.976764
Basophils_pct	ASV2115_Roseburia	0.26	0.605899	0.987144
HDL	ASV1741_Oscillospiraceae_UCG_002	-0.11	0.608221	0.995383
Salty_snacks	ASV1645_Clostridium_sensu_stricto_1	-0.22	0.608709	0.837218
Glucose	ASV1517_Lachnospiraceae_UCG_001	0.04	0.609962	0.979864
Olive_oil	ASV1645_Clostridium_sensu_stricto_1	-0.19	0.610361	0.837218
Basal_Metabolism	ASV2115_Roseburia	0.23	0.611543	0.749474
Wholegrains	ASV2115_Roseburia	0.11	0.611971	0.81915
sitting_hours	ASV2115_Roseburia	-0.1	0.61299	0.749474
Nuts	ASV2115_Roseburia	-0.08	0.613706	0.81915
Vegetables	ASV2115_Roseburia	-0.11	0.616518	0.81915
Salty_snacks	ASV1741_Oscillospiraceae_UCG_002	0.15	0.620271	0.777191
Fats	ASV1246_UBA1819	0.05	0.621129	0.85826
WHR	ASV1741_Oscillospiraceae_UCG_002	0.02	0.621358	0.887654
Dairy_products	ASV1741_Oscillospiraceae_UCG_002	0.2	0.621753	0.777191
Alcohol_beverages	ASV2011_Bacteroides	0.06	0.623094	0.849345
Alcohol_beverages	ASV2115_Roseburia	-0.05	0.623359	0.81915
Nuts	ASV2326_Lachnoclostridium	0.09	0.627143	0.895918
Fish	ASV0309_Alistipes	-0.16	0.630543	0.900775
Lymphocytes	ASV2011_Bacteroides	-0.04	0.631206	0.788825
MCH	ASV1645_Clostridium_sensu_stricto_1	-0.02	0.631586	0.98924
MCV	ASV1644_Clostridium_sensu_stricto_1	0.21	0.634218	0.950739
RDW_CV	ASV1741_Oscillospiraceae_UCG_002	0.07	0.635769	0.995383
WHR	ASV1645_Clostridium_sensu_stricto_1	0.14	0.636424	0.962191
Triglycerides	ASV2326_Lachnoclostridium	0.08	0.637083	0.813784
Nuts	ASV1246_UBA1819	0.14	0.638542	0.85826
Total_energy_intake	ASV1517_Lachnospiraceae_UCG_001	0.03	0.639012	0.914147
Neutrophils	ASV2011_Bacteroides	-0.09	0.63937	0.788825
Triglycerides	ASV1948_Oscillibacter	0.06	0.640078	0.801591
Neutrophils	ASV1517_Lachnospiraceae_UCG_001	0.18	0.642334	0.979864
HOMA_IR	ASV2011_Bacteroides	-0.16	0.643069	0.788825
Olive_oil	ASV1644_Clostridium_sensu_stricto_1	0.13	0.643864	0.964714
RBC	ASV1644_Clostridium_sensu_stricto_1	-0.16	0.644633	0.950739
Carbohydrates	ASV1644_Clostridium_sensu_stricto_1	0.09	0.646411	0.964714
Glucose	ASV1645_Clostridium_sensu_stricto_1	0.06	0.646714	0.98924
Eosonophils	ASV2115_Roseburia	0.02	0.646993	0.987144
Atheromatic_index	ASV1517_Lachnospiraceae_UCG_001	0.06	0.65111	0.979864
Fish	ASV1644_Clostridium_sensu_stricto_1	0.04	0.653462	0.964714
HOMA_IR	ASV2321_Lachnospiraceae_UCG_004	0.14	0.654801	0.843525
AST	ASV2321_Lachnospiraceae_UCG_004	0.24	0.655649	0.843525
MCH	ASV1644_Clostridium_sensu_stricto_1	0.18	0.65597	0.950739
Basal_Metabolism	ASV1644_Clostridium_sensu_stricto_1	-0.04	0.656678	0.845081
Waist_circumference	ASV2326_Lachnoclostridium	0.24	0.657003	0.956048
Triglycerides	ASV2115_Roseburia	-0.08	0.657412	0.987144
Basophils_pct	ASV1228_Subdoligranulum	0.06	0.657639	0.972075
AST	ASV1948_Oscillibacter	-0.02	0.660134	0.801591
PDW	ASV1517_Lachnospiraceae_UCG_001	0.15	0.661148	0.979864
Urea	ASV2115_Roseburia	0.29	0.661952	0.987144
Med_diet_score	ASV1948_Oscillibacter	0	0.664928	0.886571
Alcohol_beverages	ASV2321_Lachnospiraceae_UCG_004	-0.03	0.666068	0.865766
Urea	ASV2011_Bacteroides	-0.11	0.666649	0.788825
sitting_hours	ASV1246_UBA1819	0.02	0.667607	0.918718
Olive_oil	ASV1246_UBA1819	0.11	0.668376	0.85826
Lymphocytes_pct	ASV2326_Lachnoclostridium	0.17	0.66877	0.813784
CRP	ASV2326_Lachnoclostridium	0.14	0.670175	0.813784
Monocytes	ASV1228_Subdoligranulum	0.05	0.672656	0.972075
Haemoglobin	ASV2115_Roseburia	0.21	0.673369	0.987144
Eggs	ASV1228_Subdoligranulum	-0.09	0.673386	0.841733
Body_fat	ASV2326_Lachnoclostridium	-0.2	0.673662	0.956048
Hip_circumference	ASV2115_Roseburia	0.1	0.674527	0.749474
Muscular_mass	ASV1644_Clostridium_sensu_stricto_1	-0.04	0.676065	0.845081
BMI	ASV2321_Lachnospiraceae_UCG_004	0	0.678636	0.836352
Eosonophils	ASV1228_Subdoligranulum	-0.1	0.682966	0.972075
Hip_circumference	ASV1645_Clostridium_sensu_stricto_1	-0.05	0.683968	0.962191
MPV	ASV1517_Lachnospiraceae_UCG_001	0.07	0.686029	0.979864
Uric_Acid	ASV1741_Oscillospiraceae_UCG_002	0.06	0.686539	0.995383
Basal_Metabolism	ASV1948_Oscillibacter	0.08	0.687773	0.976764
Chicken	ASV1517_Lachnospiraceae_UCG_001	0.13	0.690171	0.914147
Eggs	ASV2115_Roseburia	-0.05	0.69071	0.81915
Carbohydrates	ASV1246_UBA1819	0.01	0.691912	0.85826
Muscular_mass	ASV1948_Oscillibacter	0.09	0.692309	0.976764
Med_diet_score	ASV2115_Roseburia	0.16	0.696278	0.81915
Weight	ASV1948_Oscillibacter	0.04	0.69875	0.976764
LDL	ASV2326_Lachnoclostridium	0.09	0.699212	0.819189
Insulin	ASV2011_Bacteroides	-0.16	0.699276	0.788825
Dairy_products	ASV1645_Clostridium_sensu_stricto_1	-0.09	0.700392	0.837218
Platelets	ASV2321_Lachnospiraceae_UCG_004	0.09	0.703942	0.843525
Glucose	ASV2115_Roseburia	0.22	0.704238	0.987144
Waist_circumference	ASV0309_Alistipes	-0.08	0.705289	0.783654
Fruits	ASV1517_Lachnospiraceae_UCG_001	0.03	0.707066	0.914147
ALT	ASV1644_Clostridium_sensu_stricto_1	-0.24	0.707204	0.950739
Urea	ASV0309_Alistipes	-0.18	0.707787	0.920532
AST	ASV1644_Clostridium_sensu_stricto_1	-0.05	0.70874	0.950739
sitting_hours	ASV2011_Bacteroides	-0.03	0.709	0.787777
Legumes	ASV2011_Bacteroides	-0.06	0.712646	0.849345
Vegetables	ASV1246_UBA1819	-0.16	0.713089	0.85826
WBC	ASV2321_Lachnospiraceae_UCG_004	0.16	0.714631	0.843525
Sweets	ASV1741_Oscillospiraceae_UCG_002	0.33	0.715962	0.842308
HOMA_B	ASV1644_Clostridium_sensu_stricto_1	-0.07	0.717428	0.950739
WBC	ASV2011_Bacteroides	-0.15	0.71748	0.788825
RDW_CV	ASV2011_Bacteroides	0.09	0.719223	0.788825
Eosonophils	ASV1644_Clostridium_sensu_stricto_1	-0.2	0.719522	0.950739
Fast_food	ASV2321_Lachnospiraceae_UCG_004	0.16	0.719757	0.865766
Monocytes	ASV2326_Lachnoclostridium	0.05	0.722814	0.819189
CRP	ASV0309_Alistipes	-0.24	0.724223	0.920532
Wholegrains	ASV2321_Lachnospiraceae_UCG_004	-0.09	0.726035	0.865766
Alcohol_beverages	ASV1246_UBA1819	0.12	0.728165	0.85826
WBC	ASV1645_Clostridium_sensu_stricto_1	0.01	0.728331	0.98924
HOMA_B	ASV2321_Lachnospiraceae_UCG_004	-0.08	0.729329	0.843525
Wholegrains	ASV1246_UBA1819	-0.16	0.729521	0.85826
Insulin	ASV1228_Subdoligranulum	-0.16	0.729647	0.972075
Insulin	ASV2321_Lachnospiraceae_UCG_004	0.15	0.730043	0.843525
Wholegrains	ASV2011_Bacteroides	-0.21	0.730136	0.849345
Monocytes	ASV1645_Clostridium_sensu_stricto_1	0.11	0.730431	0.98924
Fast_food	ASV1645_Clostridium_sensu_stricto_1	-0.07	0.731455	0.837218
IPAQ_score	ASV2321_Lachnospiraceae_UCG_004	0.12	0.733973	0.836352
Weight	ASV1517_Lachnospiraceae_UCG_001	0.08	0.73614	0.998154
HOMA_IR	ASV1228_Subdoligranulum	-0.16	0.739101	0.972075
Proteins	ASV1645_Clostridium_sensu_stricto_1	-0.11	0.742313	0.837218
Red_meat	ASV1644_Clostridium_sensu_stricto_1	-0.07	0.74263	0.964714
Lymphocytes	ASV2115_Roseburia	-0.02	0.743081	0.987144
MCHC	ASV1741_Oscillospiraceae_UCG_002	0.01	0.743555	0.995383
Carbohydrates	ASV0309_Alistipes	0.15	0.744025	0.946176
Red_meat	ASV2011_Bacteroides	0.16	0.745389	0.849345
Nuts	ASV1517_Lachnospiraceae_UCG_001	-0.07	0.746804	0.914147
Lymphocytes_pct	ASV1741_Oscillospiraceae_UCG_002	-0.03	0.747292	0.995383
AST	ASV1517_Lachnospiraceae_UCG_001	-0.11	0.75089	0.979864
Eggs	ASV1645_Clostridium_sensu_stricto_1	0.05	0.751506	0.837218
Salty_snacks	ASV1228_Subdoligranulum	-0.03	0.752485	0.885276
Red_meat	ASV2326_Lachnoclostridium	0.11	0.754393	0.950212
MCHC	ASV1644_Clostridium_sensu_stricto_1	0.01	0.755202	0.950739
Neutrophils_pct	ASV1741_Oscillospiraceae_UCG_002	0	0.756383	0.995383
RBC	ASV2321_Lachnospiraceae_UCG_004	0.3	0.759908	0.843525
MPV	ASV1645_Clostridium_sensu_stricto_1	-0.02	0.760609	0.98924
MCHC	ASV1246_UBA1819	0.09	0.76138	0.839525
Hip_circumference	ASV1246_UBA1819	-0.02	0.762985	0.918718
Sweets	ASV2321_Lachnospiraceae_UCG_004	-0.08	0.763148	0.865766
Fish	ASV2011_Bacteroides	-0.22	0.76441	0.849345
Uric_Acid	ASV1246_UBA1819	0.25	0.765449	0.839525
Uric_Acid	ASV2321_Lachnospiraceae_UCG_004	0.05	0.769097	0.843525
LDL	ASV2115_Roseburia	0.09	0.770144	0.987144
Body_fat	ASV1228_Subdoligranulum	0.01	0.771592	0.857324
CRP	ASV1517_Lachnospiraceae_UCG_001	0.16	0.772682	0.979864
Dairy_products	ASV2115_Roseburia	-0.22	0.775569	0.831342
Eosonophils	ASV1741_Oscillospiraceae_UCG_002	-0.14	0.779445	0.995383
Red_meat	ASV1517_Lachnospiraceae_UCG_001	0.18	0.779596	0.914147
BMI	ASV1948_Oscillibacter	0.05	0.780677	0.976764
MCV	ASV0309_Alistipes	-0.11	0.782225	0.920532
RBC	ASV1948_Oscillibacter	0.04	0.783229	0.900622
WHR	ASV0309_Alistipes	0	0.785494	0.785494
Glucose	ASV1644_Clostridium_sensu_stricto_1	0.05	0.785643	0.950739
Glucose	ASV1228_Subdoligranulum	-0.04	0.78784	0.972075
Fruits	ASV1645_Clostridium_sensu_stricto_1	0.05	0.78953	0.837218
Sweets	ASV2115_Roseburia	-0.07	0.789775	0.831342
Dairy_products	ASV0309_Alistipes	0.08	0.791114	0.946176
RDW_CV	ASV1246_UBA1819	0.18	0.793964	0.841588
Fats	ASV1645_Clostridium_sensu_stricto_1	-0.26	0.795357	0.837218
Sweets	ASV2326_Lachnoclostridium	0.15	0.795678	0.950212
Dairy_products	ASV1644_Clostridium_sensu_stricto_1	0	0.797132	0.964714
WBC	ASV2115_Roseburia	-0.13	0.798019	0.987144
WHR	ASV1948_Oscillibacter	0.06	0.798718	0.976764
Cholesterol	ASV1644_Clostridium_sensu_stricto_1	-0.16	0.799847	0.950739
Sweets	ASV1246_UBA1819	-0.2	0.80264	0.886806
Eosonophils	ASV1645_Clostridium_sensu_stricto_1	-0.05	0.803788	0.98924
Monocytes_pct	ASV2115_Roseburia	0.22	0.803994	0.987144
RBC	ASV1741_Oscillospiraceae_UCG_002	0.03	0.804823	0.995383
Lymphocytes_pct	ASV2115_Roseburia	-0.01	0.80711	0.987144
Dairy_products	ASV2326_Lachnoclostridium	-0.09	0.807681	0.950212
Glucose	ASV0309_Alistipes	-0.18	0.809098	0.920532
Fish	ASV1741_Oscillospiraceae_UCG_002	0.06	0.809243	0.899159
Cholesterol	ASV0309_Alistipes	0.01	0.810274	0.920532
Eggs	ASV1948_Oscillibacter	0.01	0.810408	0.955572
Eggs	ASV2321_Lachnospiraceae_UCG_004	-0.01	0.812442	0.865766
MPV	ASV1948_Oscillibacter	0	0.812597	0.900622
Weight	ASV2326_Lachnoclostridium	0.27	0.812794	0.956048
ALT	ASV1645_Clostridium_sensu_stricto_1	-0.03	0.812825	0.98924
Atheromatic_index	ASV2321_Lachnospiraceae_UCG_004	0.24	0.814101	0.864983
Salty_snacks	ASV1948_Oscillibacter	-0.08	0.81457	0.955572
AST	ASV1741_Oscillospiraceae_UCG_002	-0.15	0.815782	0.995383
CRP	ASV1246_UBA1819	-0.3	0.816836	0.841588
sitting_hours	ASV2321_Lachnospiraceae_UCG_004	0.02	0.818448	0.836352
Fish	ASV1517_Lachnospiraceae_UCG_001	0.04	0.818717	0.914147
Weight	ASV1645_Clostridium_sensu_stricto_1	-0.01	0.820167	0.962191
Neutrophils_pct	ASV1948_Oscillibacter	-0.14	0.821156	0.900622
ALT	ASV1228_Subdoligranulum	-0.06	0.822573	0.972075
Sweets	ASV1517_Lachnospiraceae_UCG_001	0.05	0.822733	0.914147
Lymphocytes	ASV1228_Subdoligranulum	0.12	0.824759	0.972075
Body_fat	ASV2321_Lachnospiraceae_UCG_004	-0.12	0.825131	0.836352
Eosonophils_pct	ASV2115_Roseburia	0.23	0.825337	0.987144
BMI	ASV1246_UBA1819	-0.12	0.826913	0.918718
Vegetables	ASV2011_Bacteroides	-0.01	0.827219	0.870757
Hematocrit	ASV1228_Subdoligranulum	0.08	0.827677	0.972075
Muscular_mass	ASV1645_Clostridium_sensu_stricto_1	0.03	0.82772	0.962191
CRP	ASV1645_Clostridium_sensu_stricto_1	0.2	0.828057	0.98924
Neutrophils_pct	ASV2326_Lachnoclostridium	-0.22	0.828793	0.908998
Neutrophils_pct	ASV0309_Alistipes	0.14	0.829024	0.920532
Red_meat	ASV2321_Lachnospiraceae_UCG_004	0.04	0.829085	0.865766
Fruits	ASV1228_Subdoligranulum	0.21	0.829491	0.902536
Legumes	ASV2321_Lachnospiraceae_UCG_004	0.41	0.829987	0.865766
Basal_Metabolism	ASV1645_Clostridium_sensu_stricto_1	0.02	0.831474	0.962191
Triglycerides	ASV1517_Lachnospiraceae_UCG_001	0	0.832148	0.979864
Atheromatic_index	ASV2115_Roseburia	0.04	0.834282	0.987144
Waist_circumference	ASV2321_Lachnospiraceae_UCG_004	0.16	0.836352	0.836352
HDL	ASV0309_Alistipes	0.06	0.839308	0.920532
PDW	ASV1645_Clostridium_sensu_stricto_1	0.01	0.839718	0.98924
WHR	ASV1644_Clostridium_sensu_stricto_1	-0.11	0.840554	0.933949
Fast_food	ASV1246_UBA1819	0.06	0.842466	0.886806
Monocytes	ASV1517_Lachnospiraceae_UCG_001	0.03	0.842573	0.979864
Waist_circumference	ASV1741_Oscillospiraceae_UCG_002	0.15	0.846072	0.989526
Monocytes	ASV2115_Roseburia	0.09	0.847357	0.987144
Neutrophils	ASV2115_Roseburia	-0.16	0.849289	0.987144
Vegetables	ASV0309_Alistipes	0.07	0.851111	0.946176
Alcohol_beverages	ASV1645_Clostridium_sensu_stricto_1	-0.02	0.851395	0.851395
Olive_oil	ASV0309_Alistipes	0	0.851559	0.946176
MPV	ASV1228_Subdoligranulum	0.05	0.852266	0.972075
HOMA_B	ASV1228_Subdoligranulum	-0.14	0.85247	0.972075
WHR	ASV2326_Lachnoclostridium	0.3	0.853598	0.956048
CRP	ASV2115_Roseburia	0.08	0.856764	0.987144
Fast_food	ASV1228_Subdoligranulum	-0.1	0.85741	0.902536
HOMA_B	ASV2011_Bacteroides	-0.13	0.857817	0.910873
Platelets	ASV1644_Clostridium_sensu_stricto_1	-0.07	0.86007	0.950739
HDL	ASV2115_Roseburia	-0.05	0.860452	0.987144
CRP	ASV1948_Oscillibacter	0	0.861228	0.915054
Proteins	ASV2321_Lachnospiraceae_UCG_004	0.03	0.86173	0.865766
BMI	ASV1517_Lachnospiraceae_UCG_001	0.14	0.863298	0.998154
Fruits	ASV2321_Lachnospiraceae_UCG_004	-0.23	0.865766	0.865766
Neutrophils	ASV1228_Subdoligranulum	-0.13	0.865812	0.972075
Carbohydrates	ASV1948_Oscillibacter	-0.19	0.865905	0.955572
Lymphocytes_pct	ASV1644_Clostridium_sensu_stricto_1	0.17	0.866911	0.950739
Body_fat	ASV1645_Clostridium_sensu_stricto_1	-0.09	0.870739	0.962191
IPAQ_score	ASV2011_Bacteroides	0.07	0.871429	0.871429
Neutrophils_pct	ASV1644_Clostridium_sensu_stricto_1	-0.09	0.871846	0.950739
Neutrophils_pct	ASV2115_Roseburia	-0.11	0.872224	0.987144
BMI	ASV1645_Clostridium_sensu_stricto_1	0	0.875225	0.962191
Monocytes	ASV1644_Clostridium_sensu_stricto_1	-0.11	0.875474	0.950739
CRP	ASV2011_Bacteroides	0.19	0.884082	0.910873
Body_fat	ASV2115_Roseburia	-0.13	0.884862	0.884862
Salty_snacks	ASV1644_Clostridium_sensu_stricto_1	-0.01	0.885617	0.964714
Lymphocytes	ASV1741_Oscillospiraceae_UCG_002	-0.05	0.888982	0.995383
Monocytes	ASV1948_Oscillibacter	-0.01	0.890562	0.917548
sitting_hours	ASV1741_Oscillospiraceae_UCG_002	0.03	0.890573	0.989526
LDL	ASV0309_Alistipes	-0.04	0.892299	0.944281
Hematocrit	ASV1644_Clostridium_sensu_stricto_1	-0.07	0.894813	0.950739
Waist_circumference	ASV1645_Clostridium_sensu_stricto_1	0.01	0.90203	0.962191
Monocytes_pct	ASV1517_Lachnospiraceae_UCG_001	0.02	0.902381	0.979864
HOMA_B	ASV1517_Lachnospiraceae_UCG_001	0.06	0.905034	0.979864
Fats	ASV1517_Lachnospiraceae_UCG_001	0.11	0.906007	0.928437
Sweets	ASV1644_Clostridium_sensu_stricto_1	0.05	0.907052	0.964714
Waist_circumference	ASV1948_Oscillibacter	0.03	0.911157	0.976764
WBC	ASV1517_Lachnospiraceae_UCG_001	0.1	0.911377	0.979864
Olive_oil	ASV2326_Lachnoclostridium	0.1	0.911703	0.998697
Med_diet_score	ASV1741_Oscillospiraceae_UCG_002	0.09	0.912071	0.919525
Total_energy_intake	ASV0309_Alistipes	0.09	0.912242	0.960255
Haemoglobin	ASV1228_Subdoligranulum	0.1	0.912521	0.972075
Proteins	ASV1644_Clostridium_sensu_stricto_1	-0.02	0.912744	0.964714
IPAQ_score	ASV1246_UBA1819	0	0.918718	0.918718
Vegetables	ASV1741_Oscillospiraceae_UCG_002	0.02	0.919525	0.919525
Fats	ASV1644_Clostridium_sensu_stricto_1	0.11	0.920997	0.964714
Hematocrit	ASV2321_Lachnospiraceae_UCG_004	0.31	0.928118	0.956243
Med_diet_score	ASV1517_Lachnospiraceae_UCG_001	0.01	0.928437	0.928437
LDL	ASV1644_Clostridium_sensu_stricto_1	-0.12	0.92967	0.957842
Insulin	ASV2115_Roseburia	-0.02	0.930891	0.987144
Med_diet_score	ASV2011_Bacteroides	-0.05	0.931431	0.931431
Triglycerides	ASV1228_Subdoligranulum	-0.04	0.932341	0.972075
Hematocrit	ASV1517_Lachnospiraceae_UCG_001	-0.09	0.933132	0.979864
Basal_Metabolism	ASV2326_Lachnoclostridium	0.31	0.933406	0.956048
Basophils_pct	ASV1645_Clostridium_sensu_stricto_1	-0.03	0.933426	0.98924
Legumes	ASV2115_Roseburia	0.23	0.933926	0.933926
PDW	ASV1228_Subdoligranulum	0.09	0.935195	0.972075
Urea	ASV1246_UBA1819	0.23	0.936191	0.936191
Atheromatic_index	ASV1645_Clostridium_sensu_stricto_1	0.14	0.937347	0.98924
HOMA_B	ASV1948_Oscillibacter	0.13	0.939335	0.939335
ALT	ASV1517_Lachnospiraceae_UCG_001	0.02	0.939401	0.979864
Haemoglobin	ASV2326_Lachnoclostridium	0.31	0.93962	0.980159
Atheromatic_index	ASV0309_Alistipes	-0.04	0.943449	0.944281
Lymphocytes_pct	ASV0309_Alistipes	-0.08	0.944281	0.944281
Monocytes_pct	ASV1645_Clostridium_sensu_stricto_1	-0.05	0.944545	0.98924
Olive_oil	ASV1948_Oscillibacter	0.07	0.945479	0.955572
Chicken	ASV1246_UBA1819	0.29	0.945877	0.945877
Hip_circumference	ASV1517_Lachnospiraceae_UCG_001	0.11	0.946575	0.998154
Eosonophils_pct	ASV1645_Clostridium_sensu_stricto_1	-0.03	0.949379	0.98924
LDL	ASV1228_Subdoligranulum	0.01	0.952692	0.972075
Urea	ASV1741_Oscillospiraceae_UCG_002	-0.07	0.954251	0.995383
MPV	ASV1741_Oscillospiraceae_UCG_002	0.07	0.954543	0.995383
Nuts	ASV1948_Oscillibacter	0.19	0.955572	0.955572
Basal_Metabolism	ASV1517_Lachnospiraceae_UCG_001	0.03	0.955788	0.998154
Muscular_mass	ASV2326_Lachnoclostridium	0.32	0.956048	0.956048
Cholesterol	ASV2115_Roseburia	0.01	0.956509	0.987144
Haemoglobin	ASV2321_Lachnospiraceae_UCG_004	0.29	0.957705	0.957705
PDW	ASV1741_Oscillospiraceae_UCG_002	0.15	0.959657	0.995383
HOMA_IR	ASV2115_Roseburia	-0.02	0.962066	0.987144
IPAQ_score	ASV1645_Clostridium_sensu_stricto_1	-0.1	0.962191	0.962191
Med_diet_score	ASV1644_Clostridium_sensu_stricto_1	0.04	0.962619	0.964714
Eosonophils_pct	ASV1517_Lachnospiraceae_UCG_001	0.01	0.963278	0.979864
MCHC	ASV1645_Clostridium_sensu_stricto_1	0.09	0.963405	0.98924
Vegetables	ASV2326_Lachnoclostridium	0.03	0.963661	0.998697
Total_energy_intake	ASV1644_Clostridium_sensu_stricto_1	0.08	0.964714	0.964714
Platelets	ASV1228_Subdoligranulum	-0.12	0.965558	0.972075
Sweets	ASV1228_Subdoligranulum	-0.02	0.969578	0.969578
Triglycerides	ASV1645_Clostridium_sensu_stricto_1	0.02	0.970588	0.98924
WBC	ASV1228_Subdoligranulum	-0.03	0.972075	0.972075
Fats	ASV0309_Alistipes	0.07	0.976618	0.976618
Body_fat	ASV1948_Oscillibacter	0.05	0.976764	0.976764
WHR	ASV1228_Subdoligranulum	-0.11	0.976907	0.976907
Cholesterol	ASV2326_Lachnoclostridium	0.09	0.977683	0.980159
MCHC	ASV2011_Bacteroides	-0.13	0.979027	0.979027
Basophils_pct	ASV1517_Lachnospiraceae_UCG_001	0.03	0.979864	0.979864
sitting_hours	ASV1644_Clostridium_sensu_stricto_1	-0.01	0.979875	0.979875
HOMA_B	ASV2326_Lachnoclostridium	-0.13	0.980159	0.980159
Haemoglobin	ASV1644_Clostridium_sensu_stricto_1	-0.05	0.980616	0.980616
Monocytes	ASV1741_Oscillospiraceae_UCG_002	-0.16	0.983082	0.995383
Monocytes_pct	ASV1741_Oscillospiraceae_UCG_002	-0.08	0.984212	0.995383
Basophils_pct	ASV1741_Oscillospiraceae_UCG_002	-0.04	0.984501	0.995383
Uric_Acid	ASV2115_Roseburia	0.09	0.987144	0.987144
RBC	ASV1645_Clostridium_sensu_stricto_1	0.17	0.98924	0.98924
BMI	ASV1741_Oscillospiraceae_UCG_002	0.08	0.991753	0.991753
Eosonophils_pct	ASV1741_Oscillospiraceae_UCG_002	-0.09	0.995383	0.995383
Muscular_mass	ASV1517_Lachnospiraceae_UCG_001	0.05	0.998154	0.998154
Fast_food	ASV2326_Lachnoclostridium	0.11	0.998697	0.998697
