# Supplementary material for: The Influence of an AI-Driven Personalized Nutrition Program on the Human Gut Microbiome and Its Health Implications
Source: Nutrients. 2025 Apr 3;17(7):1260. doi: 10.3390/nu17071260 (PMC11990151; doi:10.3390/nu17071260)
Supplement: Supplementary file 1 [file nutrients-17-01260-s001.zip › Table_S6.xlsx]

## Sheet: Φύλλο1
Table S6. Spearman correlations between changes in prevalent (>50%) differentially abundant genera and measured variables
Metadata	ASV	Spearman_correlation	p-value	p-value_BH_adj
Olive_oil	Oscillospiraceae_UCG_002_1741	0.57	0.00111653	0.0223306
Triglycerides	Lachnospiraceae_UCG_004_ASV2321	0.56	0.00141378	0.0480686
Lymphocytes	Subdoligranulum_ASV1228	0.52	0.00363866	0.123714
MPV	Clostridium_sensu_stricto_1_ASV1644	-0.51	0.00468091	0.0844115
PDW	Clostridium_sensu_stricto_1_ASV1644	-0.51	0.00496538	0.0844115
Lymphocytes_pct	Oscillospiraceae_UCG_002_ASV1741	0.5	0.00629313	0.109589
PDW	Oscillibacter_ASV1948	0.5	0.00631782	0.214806
MCH	Oscillospiraceae_UCG_002_ASV1741	-0.49	0.0064464	0.109589
Olive_oil	Subdoligranulum_ASV1228	0.48	0.00776511	0.131702
Body_fat	Lachnospiraceae_UCG_004_ASV2321	0.47	0.00980649	0.0980649
Carbohydrates	Alistipes_ASV0309	0.47	0.010983	0.156847
Triglycerides	Roseburia_ASV2115	0.46	0.0124824	0.424403
Fats	Subdoligranulum_ASV1228	0.45	0.0131702	0.131702
Fats	Oscillospiraceae_UCG_002_1741	0.45	0.0141578	0.141578
Fruits	Alistipes_ASV0309	0.44	0.0156847	0.156847
Lymphocytes_pct	Subdoligranulum_ASV1228	0.44	0.016645	0.282965
Med_diet_score	Clostridium_sensu_stricto_1_ASV1645	-0.44	0.0170457	0.200384
Lymphocytes_pct	Lachnospiraceae_UCG_004_ASV2321	0.44	0.01705	0.282302
sitting_hours	Clostridium_sensu_stricto_1_ASV1644	-0.44	0.0176471	0.176471
MCH	Alistipes_ASV0309	-0.43	0.0195979	0.521994
Legumes	Clostridium_sensu_stricto_1_ASV1645	-0.43	0.0200384	0.200384
Neutrophils_pct	Oscillospiraceae_UCG_002_ASV1741	-0.41	0.0261318	0.29616
MCH	Subdoligranulum_ASV1228	-0.41	0.0283076	0.320819
MCHC	Alistipes_ASV0309	-0.4	0.0307055	0.521994
Neutrophils	Lachnospiraceae_UCG_004_ASV2321	-0.4	0.0322553	0.282302
WBC	UBA1819_ASV1246	0.39	0.0388901	0.690898
RDW_CV	UBA1819_ASV1246	-0.38	0.0406411	0.690898
Haemoglobin	Oscillospiraceae_UCG_002_ASV1741	-0.38	0.0410443	0.348877
Dairy_products	Oscillibacter_ASV1948	0.38	0.0419688	0.839377
Med_diet_score	Subdoligranulum_ASV1228	0.38	0.0444682	0.224158
MCH	Clostridium_sensu_stricto_1_ASV1644	0.38	0.0444713	0.375558
Neutrophils_pct	Subdoligranulum_ASV1228	-0.37	0.046344	0.393924
ALT	Lachnospiraceae_UCG_004_ASV2321	0.37	0.0471858	0.282302
WBC	Lachnospiraceae_UCG_004_ASV2321	-0.37	0.0472231	0.282302
Neutrophils_pct	Lachnospiraceae_UCG_004_ASV2321	-0.37	0.0498179	0.282302
Fast_food	Oscillospiraceae_UCG_002_1741	0.36	0.0517728	0.289269
Waist_circumference	Subdoligranulum_ASV1228	-0.36	0.0530269	0.283892
Total_energy_intake	Subdoligranulum_ASV1228	0.36	0.0542675	0.224158
Alcohol_beverages	Alistipes_ASV0309	0.36	0.0553093	0.368729
Hip_circumference	Subdoligranulum_ASV1228	-0.36	0.0567783	0.283892
Eosonophils	Lachnospiraceae_UCG_001_ASV1517	0.36	0.0572677	0.741931
MCHC	Clostridium_sensu_stricto_1_ASV1645	0.35	0.0588123	0.947161
Fruits	Subdoligranulum_ASV1228	0.35	0.059584	0.224158
ALT	Clostridium_sensu_stricto_1_ASV1644	-0.35	0.0615447	0.375558
Med_diet_score	Lachnospiraceae_UCG_001_ASV1517	0.35	0.0638486	0.984791
LDL	Lachnospiraceae_UCG_001_ASV1517	-0.35	0.0648924	0.741931
Cholesterol	Lachnospiraceae_UCG_001_ASV1517	-0.35	0.0654645	0.741931
Eggs	Subdoligranulum_ASV1228	0.34	0.0672475	0.224158
Vegetables	Oscillospiraceae_UCG_002_1741	0.34	0.0680865	0.289269
Neutrophils	UBA1819_ASV1246	0.34	0.0699346	0.718908
Legumes	UBA1819_ASV1246	0.34	0.071247	0.835217
Neutrophils	Oscillospiraceae_UCG_002_ASV1741	-0.34	0.0717076	0.438468
WBC	Clostridium_sensu_stricto_1_ASV1644	0.33	0.0757512	0.375558
Uric_Acid	Clostridium_sensu_stricto_1_ASV1644	0.33	0.0782422	0.375558
Fruits	Oscillospiraceae_UCG_002_1741	0.33	0.0817159	0.289269
AST	Roseburia_ASV2115	0.33	0.0821784	0.58905
AST	Oscillospiraceae_UCG_002_ASV1741	-0.33	0.0837594	0.438468
Eosonophils	Clostridium_sensu_stricto_1_ASV1644	0.32	0.0863725	0.375558
Total_energy_intake	Oscillospiraceae_UCG_002_1741	0.32	0.0867808	0.289269
ALT	Clostridium_sensu_stricto_1_ASV1645	-0.32	0.0889482	0.947161
Urea	Lachnoclostridium_ASV2326	-0.32	0.0918154	0.98934
Uric_Acid	UBA1819_ASV1246	-0.32	0.0956955	0.718908
Atheromatic_index	Subdoligranulum_ASV1228	-0.31	0.0989611	0.672935
Monocytes_pct	Clostridium_sensu_stricto_1_ASV1644	0.31	0.0990564	0.375558
MCV	Oscillospiraceae_UCG_002_ASV1741	-0.31	0.100391	0.438468
Fast_food	Lachnospiraceae_UCG_004_ASV2321	0.31	0.100832	0.816465
MCHC	Clostridium_sensu_stricto_1_ASV1644	0.31	0.101003	0.375558
Olive_oil	Bacteroides_ASV2011	0.31	0.102589	0.897928
Fruits	Lachnospiraceae_UCG_004_ASV2321	-0.31	0.102664	0.816465
Lymphocytes	Oscillospiraceae_UCG_002_ASV1741	0.31	0.103169	0.438468
Atheromatic_index	Lachnospiraceae_UCG_004_ASV2321	0.31	0.104496	0.467601
Basophils_pct	UBA1819_ASV1246	-0.31	0.105722	0.718908
AST	Lachnospiraceae_UCG_004_ASV2321	0.3	0.110024	0.467601
Chicken	UBA1819_ASV1246	0.3	0.111844	0.835217
Olive_oil	Clostridium_sensu_stricto_1_ASV1645	-0.3	0.112725	0.600258
Basal_Metabolism	Clostridium_sensu_stricto_1_ASV1645	0.3	0.113661	0.52466
RBC	Alistipes_ASV0309	0.3	0.116766	0.971713
Eosonophils_pct	Clostridium_sensu_stricto_1_ASV1644	0.3	0.118708	0.375558
Hip_circumference	Clostridium_sensu_stricto_1_ASV1645	0.3	0.119727	0.52466
Vegetables	Clostridium_sensu_stricto_1_ASV1644	-0.3	0.119921	0.886375
Fruits	Clostridium_sensu_stricto_1_ASV1645	-0.3	0.120052	0.600258
Lymphocytes_pct	Roseburia_ASV2115	0.29	0.120748	0.58905
Legumes	Subdoligranulum_ASV1228	0.29	0.121469	0.347053
Lymphocytes_pct	Clostridium_sensu_stricto_1_ASV1644	-0.29	0.121504	0.375558
WBC	Lachnoclostridium_ASV2326	-0.29	0.123886	0.98934
sitting_hours	Bacteroides_ASV2011	0.29	0.126984	0.890244
HDL	Roseburia_ASV2115	-0.29	0.128862	0.58905
Eosonophils_pct	Lachnospiraceae_UCG_001_ASV1517	0.29	0.133829	0.879554
Hip_circumference	Lachnospiraceae_UCG_001_ASV1517	-0.28	0.134963	0.659934
MCH	Roseburia_ASV2115	-0.28	0.137535	0.58905
Total_energy_intake	Alistipes_ASV0309	0.28	0.138364	0.691821
Alcohol_beverages	Oscillibacter_ASV1948	-0.28	0.139064	0.970492
ALT	Lachnospiraceae_UCG_001_ASV1517	-0.28	0.139838	0.879554
Body_fat	Lachnoclostridium_ASV2326	0.28	0.14121	0.665899
MCH	Bacteroides_ASV2011	-0.28	0.142083	0.929313
Platelets	Clostridium_sensu_stricto_1_ASV1645	-0.28	0.142448	0.947161
Waist_circumference	Clostridium_sensu_stricto_1_ASV1644	0.28	0.143348	0.589016
Fish	Roseburia_ASV2115	-0.28	0.145589	0.736521
Legumes	Roseburia_ASV2115	-0.28	0.148097	0.736521
Med_diet_score	Roseburia_ASV2115	-0.27	0.149359	0.736521
Glucose	Roseburia_ASV2115	-0.27	0.149777	0.58905
Wholegrains	Lachnoclostridium_ASV2326	0.27	0.151234	0.914507
WBC	Roseburia_ASV2115	-0.27	0.153728	0.58905
Hematocrit	Oscillospiraceae_UCG_002_ASV1741	-0.27	0.154327	0.583012
Neutrophils	Roseburia_ASV2115	-0.27	0.154669	0.58905
Weight	Lachnoclostridium_ASV2326	0.27	0.157119	0.665899
Lymphocytes	Lachnospiraceae_UCG_004_ASV2321	0.27	0.160623	0.606797
HDL	Subdoligranulum_ASV1228	0.27	0.161123	0.889471
HOMA_B	Clostridium_sensu_stricto_1_ASV1644	0.27	0.162896	0.444409
Eosonophils_pct	UBA1819_ASV1246	-0.26	0.166884	0.824796
MPV	Clostridium_sensu_stricto_1_ASV1645	-0.26	0.168426	0.947161
AST	Lachnospiraceae_UCG_001_ASV1517	-0.26	0.168749	0.879554
Neutrophils	Clostridium_sensu_stricto_1_ASV1644	0.26	0.169921	0.444409
Med_diet_score	Oscillospiraceae_UCG_002_1741	0.26	0.169951	0.485573
MCHC	Roseburia_ASV2115	-0.26	0.171465	0.58905
IPAQ_score	Lachnospiraceae_UCG_004_ASV2321	0.26	0.172216	0.496705
Chicken	Lachnoclostridium_ASV2326	-0.26	0.172794	0.914507
ALT	Roseburia_ASV2115	0.26	0.17325	0.58905
HOMA_B	Oscillibacter_ASV1948	-0.26	0.173508	0.927233
Monocytes_pct	UBA1819_ASV1246	-0.26	0.174271	0.824796
Fruits	UBA1819_ASV1246	-0.26	0.175028	0.835217
Weight	Clostridium_sensu_stricto_1_ASV1644	0.26	0.176705	0.589016
Alcohol_beverages	UBA1819_ASV1246	-0.26	0.178036	0.835217
MCH	Clostridium_sensu_stricto_1_ASV1645	0.25	0.182296	0.947161
WHR	Lachnospiraceae_UCG_004_ASV2321	-0.25	0.182532	0.496705
Monocytes_pct	Lachnospiraceae_UCG_001_ASV1517	0.25	0.183915	0.879554
Lymphocytes	Alistipes_ASV0309	0.25	0.185842	0.971713
Med_diet_score	Oscillibacter_ASV1948	-0.25	0.189747	0.970492
Vegetables	Lachnospiraceae_UCG_004_ASV2321	0.25	0.190648	0.816465
IPAQ_score	Lachnospiraceae_UCG_001_ASV1517	-0.25	0.197574	0.659934
AST	Clostridium_sensu_stricto_1_ASV1644	-0.25	0.197767	0.480292
WHR	Lachnospiraceae_UCG_001_ASV1517	0.25	0.19798	0.659934
BMI	Lachnoclostridium_ASV2326	0.25	0.19977	0.665899
Muscular_mass	Clostridium_sensu_stricto_1_ASV1645	0.25	0.200082	0.52466
AST	UBA1819_ASV1246	-0.24	0.200229	0.824796
Uric_Acid	Alistipes_ASV0309	0.24	0.201678	0.971713
Salty_snacks	Clostridium_sensu_stricto_1_ASV1645	0.24	0.202753	0.7199
RDW_CV	Oscillibacter_ASV1948	-0.24	0.203956	0.927233
MPV	Lachnospiraceae_UCG_004_ASV2321	0.24	0.205767	0.62058
Proteins	Subdoligranulum_ASV1228	0.24	0.206457	0.516143
MCV	Lachnospiraceae_UCG_001_ASV1517	0.24	0.207001	0.879554
Salty_snacks	Lachnospiraceae_UCG_004_ASV2321	0.24	0.209306	0.816465
Chicken	Clostridium_sensu_stricto_1_ASV1644	-0.24	0.209743	0.886375
HOMA_IR	Roseburia_ASV2115	-0.24	0.210155	0.649571
RDW_CV	Lachnospiraceae_UCG_004_ASV2321	0.24	0.21095	0.62058
WBC	Oscillospiraceae_UCG_002_ASV1741	-0.24	0.213675	0.691245
Monocytes_pct	Clostridium_sensu_stricto_1_ASV1645	0.24	0.216376	0.947161
Basophils_pct	Clostridium_sensu_stricto_1_ASV1645	0.24	0.216668	0.947161
Cholesterol	Lachnospiraceae_UCG_004_ASV2321	0.24	0.219028	0.62058
Fish	Clostridium_sensu_stricto_1_ASV1645	-0.23	0.220649	0.7199
Vegetables	Roseburia_ASV2115	0.23	0.221764	0.736521
CRP	Alistipes_ASV0309	0.23	0.222147	0.971713
Neutrophils_pct	Clostridium_sensu_stricto_1_ASV1644	0.23	0.22325	0.506034
Platelets	Alistipes_ASV0309	0.23	0.226202	0.971713
sitting_hours	UBA1819_ASV1246	0.23	0.228113	0.985236
Eosonophils_pct	Clostridium_sensu_stricto_1_ASV1645	0.23	0.228329	0.947161
Urea	Alistipes_ASV0309	0.23	0.228638	0.971713
MCHC	Bacteroides_ASV2011	-0.23	0.229277	0.929313
sitting_hours	Subdoligranulum_ASV1228	0.23	0.230031	0.608341
Triglycerides	Lachnoclostridium_ASV2326	0.23	0.231064	0.98934
Salty_snacks	UBA1819_ASV1246	-0.23	0.23263	0.835217
Atheromatic_index	Lachnospiraceae_UCG_001_ASV1517	-0.23	0.232823	0.879554
Neutrophils_pct	UBA1819_ASV1246	0.23	0.232916	0.824796
Hip_circumference	Lachnospiraceae_UCG_004_ASV2321	0.23	0.23838	0.496705
MCHC	Subdoligranulum_ASV1228	-0.23	0.239574	0.889471
Sweets	Lachnoclostridium_ASV2326	0.23	0.239844	0.914507
IPAQ_score	Subdoligranulum_ASV1228	-0.22	0.243337	0.608341
Platelets	Bacteroides_ASV2011	0.22	0.246679	0.929313
Muscular_mass	Lachnospiraceae_UCG_004_ASV2321	-0.22	0.248352	0.496705
Eosonophils	Oscillospiraceae_UCG_002_ASV1741	-0.22	0.249267	0.691245
MCV	Clostridium_sensu_stricto_1_ASV1645	-0.22	0.250719	0.947161
Salty_snacks	Alistipes_ASV0309	0.22	0.250968	0.762046
MPV	Subdoligranulum_ASV1228	0.22	0.251531	0.889471
WHR	Alistipes_ASV0309	0.22	0.252048	0.732671
HOMA_B	Lachnoclostridium_ASV2326	0.22	0.253863	0.98934
HOMA_IR	UBA1819_ASV1246	0.22	0.254884	0.824796
Uric_Acid	Lachnoclostridium_ASV2326	-0.22	0.255219	0.98934
Fast_food	Oscillibacter_ASV1948	-0.22	0.256502	0.970492
Carbohydrates	Roseburia_ASV2115	-0.22	0.25702	0.736521
Fruits	Clostridium_sensu_stricto_1_ASV1644	0.21	0.263314	0.886375
Body_fat	Bacteroides_ASV2011	-0.21	0.264105	0.890244
Proteins	Alistipes_ASV0309	0.21	0.265633	0.762046
Med_diet_score	Alistipes_ASV0309	0.21	0.266716	0.762046
Insulin	Lachnoclostridium_ASV2326	0.21	0.266747	0.98934
Eggs	Bacteroides_ASV2011	0.21	0.267382	0.897928
Nuts	Roseburia_ASV2115	-0.21	0.267498	0.736521
Neutrophils_pct	Roseburia_ASV2115	-0.21	0.270433	0.682057
Dairy_products	Lachnospiraceae_UCG_001_ASV1517	-0.21	0.271516	0.984791
Monocytes	Roseburia_ASV2115	-0.21	0.271715	0.682057
Med_diet_score	Lachnospiraceae_UCG_004_ASV2321	-0.21	0.278947	0.816465
Eosonophils_pct	Oscillospiraceae_UCG_002_ASV1741	-0.21	0.280056	0.691245
Insulin	Roseburia_ASV2115	-0.21	0.283585	0.682057
Eggs	Clostridium_sensu_stricto_1_ASV1644	-0.21	0.285891	0.886375
BMI	Clostridium_sensu_stricto_1_ASV1644	0.2	0.286419	0.716048
Monocytes_pct	Oscillospiraceae_UCG_002_ASV1741	-0.2	0.287045	0.691245
Weight	Roseburia_ASV2115	-0.2	0.290821	0.675407
Eggs	Lachnoclostridium_ASV2326	-0.2	0.291405	0.914507
Sweets	Clostridium_sensu_stricto_1_ASV1644	0.2	0.291823	0.886375
MCV	Oscillibacter_ASV1948	0.2	0.292914	0.927233
BMI	Clostridium_sensu_stricto_1_ASV1645	0.2	0.292931	0.52466
Uric_Acid	Lachnospiraceae_UCG_001_ASV1517	-0.2	0.29368	0.917665
Eggs	UBA1819_ASV1246	0.2	0.295195	0.835217
ALT	Oscillospiraceae_UCG_002_ASV1741	-0.2	0.297084	0.691245
Basal_Metabolism	Oscillospiraceae_UCG_002_1741	-0.2	0.299687	0.672844
Weight	Alistipes_ASV0309	-0.2	0.300888	0.732671
CRP	Roseburia_ASV2115	0.2	0.301482	0.682057
Dairy_products	Bacteroides_ASV2011	0.2	0.303641	0.897928
ALT	Bacteroides_ASV2011	0.2	0.303831	0.929313
LDL	UBA1819_ASV1246	0.2	0.305068	0.824796
Fast_food	Lachnoclostridium_ASV2326	0.2	0.305656	0.914507
Dairy_products	Clostridium_sensu_stricto_1_ASV1644	0.2	0.306474	0.886375
Fish	Lachnospiraceae_UCG_004_ASV2321	-0.2	0.308117	0.816465
Fish	Subdoligranulum_ASV1228	0.2	0.3085	0.608138
Waist_circumference	Clostridium_sensu_stricto_1_ASV1645	0.2	0.309323	0.52466
Wholegrains	Clostridium_sensu_stricto_1_ASV1644	-0.2	0.310231	0.886375
Sweets	Lachnospiraceae_UCG_004_ASV2321	0.2	0.310623	0.816465
Haemoglobin	Clostridium_sensu_stricto_1_ASV1644	0.19	0.311587	0.662123
Red_meat	Oscillospiraceae_UCG_002_1741	-0.19	0.311849	0.773184
Sweets	Lachnospiraceae_UCG_001_ASV1517	-0.19	0.313486	0.984791
Total_energy_intake	Roseburia_ASV2115	-0.19	0.313608	0.736521
Nuts	Clostridium_sensu_stricto_1_ASV1645	-0.19	0.314337	0.7199
Weight	Clostridium_sensu_stricto_1_ASV1645	0.19	0.314796	0.52466
HDL	Oscillospiraceae_UCG_002_ASV1741	-0.19	0.315369	0.691245
Basal_Metabolism	Lachnospiraceae_UCG_004_ASV2321	-0.19	0.31567	0.526117
Fruits	Roseburia_ASV2115	-0.19	0.316122	0.736521
Muscular_mass	Oscillibacter_ASV1948	0.19	0.316981	0.939437
AST	Subdoligranulum_ASV1228	-0.19	0.319125	0.889471
IPAQ_score	Lachnoclostridium_ASV2326	-0.19	0.322214	0.805536
Salty_snacks	Subdoligranulum_ASV1228	0.19	0.323513	0.608138
Nuts	Lachnospiraceae_UCG_004_ASV2321	-0.19	0.326586	0.816465
Red_meat	Clostridium_sensu_stricto_1_ASV1645	-0.19	0.327274	0.7199
Sweets	Clostridium_sensu_stricto_1_ASV1645	0.19	0.327395	0.7199
CRP	Oscillibacter_ASV1948	0.19	0.32868	0.927233
Basophils_pct	Bacteroides_ASV2011	-0.19	0.329207	0.929313
Vegetables	Bacteroides_ASV2011	0.19	0.329231	0.897928
MCHC	Lachnospiraceae_UCG_001_ASV1517	-0.19	0.329296	0.917665
Insulin	UBA1819_ASV1246	0.19	0.330795	0.824796
Carbohydrates	Lachnoclostridium_ASV2326	-0.19	0.331893	0.914507
Muscular_mass	Bacteroides_ASV2011	0.19	0.334768	0.890244
HDL	Lachnospiraceae_UCG_004_ASV2321	-0.19	0.335582	0.723862
Haemoglobin	Lachnospiraceae_UCG_004_ASV2321	0.18	0.337296	0.723862
Basophils_pct	Lachnospiraceae_UCG_001_ASV1517	0.18	0.339239	0.917665
Weight	Subdoligranulum_ASV1228	-0.18	0.34052	0.681039
CRP	Lachnoclostridium_ASV2326	-0.18	0.341274	0.98934
HOMA_IR	Lachnospiraceae_UCG_004_ASV2321	0.18	0.342933	0.723862
Hip_circumference	Oscillospiraceae_UCG_002_1741	-0.18	0.344182	0.672844
Proteins	Oscillospiraceae_UCG_002_1741	0.18	0.347933	0.773184
MPV	Roseburia_ASV2115	0.18	0.34811	0.682057
sitting_hours	Alistipes_ASV0309	-0.18	0.352514	0.732671
Platelets	Oscillospiraceae_UCG_002_ASV1741	0.18	0.355585	0.691245
sitting_hours	Lachnospiraceae_UCG_001_ASV1517	-0.18	0.355726	0.804137
Basal_Metabolism	Bacteroides_ASV2011	0.18	0.356097	0.890244
MCV	Subdoligranulum_ASV1228	-0.18	0.356298	0.889471
Eosonophils	Subdoligranulum_ASV1228	-0.18	0.356381	0.889471
Monocytes	Oscillospiraceae_UCG_002_ASV1741	-0.18	0.357105	0.691245
Eggs	Lachnospiraceae_UCG_001_ASV1517	0.18	0.357159	0.984791
MCH	Lachnoclostridium_ASV2326	0.18	0.359946	0.98934
Vegetables	Subdoligranulum_ASV1228	0.18	0.360086	0.608138
Haemoglobin	Roseburia_ASV2115	-0.18	0.361473	0.682057
Triglycerides	Clostridium_sensu_stricto_1_ASV1644	-0.18	0.361557	0.701656
Hip_circumference	Clostridium_sensu_stricto_1_ASV1644	0.18	0.361984	0.723968
RBC	Lachnospiraceae_UCG_004_ASV2321	0.18	0.363115	0.723862
Lymphocytes	Oscillibacter_ASV1948	-0.18	0.363543	0.927233
Carbohydrates	Subdoligranulum_ASV1228	0.17	0.364883	0.608138
MCHC	Oscillospiraceae_UCG_002_ASV1741	-0.17	0.365953	0.691245
Red_meat	Alistipes_ASV0309	0.17	0.368457	0.921142
Med_diet_score	UBA1819_ASV1246	-0.17	0.370597	0.835217
MCV	Lachnospiraceae_UCG_004_ASV2321	-0.17	0.370976	0.723862
LDL	Clostridium_sensu_stricto_1_ASV1644	0.17	0.371465	0.701656
RBC	Lachnoclostridium_ASV2326	-0.17	0.372811	0.98934
Fruits	Oscillibacter_ASV1948	-0.17	0.374948	0.970492
Alcohol_beverages	Roseburia_ASV2115	0.17	0.375247	0.736521
RDW_CV	Lachnoclostridium_ASV2326	0.17	0.376203	0.98934
Fish	Lachnospiraceae_UCG_001_ASV1517	0.17	0.377319	0.984791
LDL	Roseburia_ASV2115	-0.17	0.379969	0.682057
Eosonophils_pct	Bacteroides_ASV2011	-0.17	0.382196	0.929313
Basophils_pct	Subdoligranulum_ASV1228	-0.17	0.383418	0.889471
RDW_CV	Roseburia_ASV2115	-0.17	0.386209	0.682057
Eggs	Roseburia_ASV2115	0.17	0.386875	0.736521
PDW	Clostridium_sensu_stricto_1_ASV1645	-0.17	0.387158	0.981864
Eggs	Clostridium_sensu_stricto_1_ASV1645	0.17	0.390139	0.7199
Waist_circumference	Alistipes_ASV0309	0.17	0.391578	0.732671
LDL	Subdoligranulum_ASV1228	-0.16	0.393915	0.889471
HDL	Clostridium_sensu_stricto_1_ASV1645	-0.16	0.394537	0.981864
Wholegrains	Clostridium_sensu_stricto_1_ASV1645	-0.16	0.395945	0.7199
Triglycerides	Alistipes_ASV0309	-0.16	0.397878	0.982228
MCHC	Lachnoclostridium_ASV2326	0.16	0.398407	0.98934
Basophils_pct	Clostridium_sensu_stricto_1_ASV1644	0.16	0.399219	0.711112
IPAQ_score	Oscillibacter_ASV1948	-0.16	0.40422	0.939437
Haemoglobin	Subdoligranulum_ASV1228	-0.16	0.405596	0.889471
Glucose	Clostridium_sensu_stricto_1_ASV1645	-0.16	0.408526	0.981864
Uric_Acid	Oscillibacter_ASV1948	-0.16	0.408642	0.927233
Legumes	Lachnospiraceae_UCG_001_ASV1517	0.16	0.409431	0.984791
Muscular_mass	Roseburia_ASV2115	-0.16	0.411141	0.675407
Neutrophils	Subdoligranulum_ASV1228	-0.16	0.411288	0.889471
Nuts	Lachnospiraceae_UCG_001_ASV1517	-0.16	0.413359	0.984791
Basophils_pct	Oscillospiraceae_UCG_002_ASV1741	-0.16	0.413763	0.736851
Platelets	Roseburia_ASV2115	0.16	0.414931	0.682057
Sweets	Oscillospiraceae_UCG_002_1741	-0.16	0.415517	0.82363
Monocytes_pct	Bacteroides_ASV2011	-0.16	0.417382	0.929313
Muscular_mass	Oscillospiraceae_UCG_002_1741	-0.16	0.417848	0.672844
Platelets	Clostridium_sensu_stricto_1_ASV1644	-0.16	0.418301	0.711112
Glucose	Lachnospiraceae_UCG_004_ASV2321	0.16	0.418776	0.723862
Monocytes	Lachnospiraceae_UCG_004_ASV2321	-0.16	0.418784	0.723862
Body_fat	Lachnospiraceae_UCG_001_ASV1517	-0.16	0.42162	0.804137
Waist_circumference	Oscillospiraceae_UCG_002_1741	-0.15	0.422882	0.672844
Weight	Oscillospiraceae_UCG_002_1741	-0.15	0.42615	0.672844
Proteins	Lachnospiraceae_UCG_004_ASV2321	0.15	0.427064	0.936849
Fats	Roseburia_ASV2115	-0.15	0.428223	0.736521
Vegetables	Oscillibacter_ASV1948	-0.15	0.429442	0.970492
Atheromatic_index	Oscillibacter_ASV1948	0.15	0.431454	0.927233
Carbohydrates	Clostridium_sensu_stricto_1_ASV1644	0.15	0.43283	0.947526
CRP	Clostridium_sensu_stricto_1_ASV1645	0.15	0.433728	0.981864
ALT	Oscillibacter_ASV1948	-0.15	0.434246	0.927233
IPAQ_score	Alistipes_ASV0309	-0.15	0.437182	0.732671
Monocytes	Lachnospiraceae_UCG_001_ASV1517	0.15	0.437958	0.917665
HOMA_IR	Lachnoclostridium_ASV2326	0.15	0.438489	0.98934
BMI	Alistipes_ASV0309	-0.15	0.439602	0.732671
Eosonophils_pct	Roseburia_ASV2115	-0.15	0.440249	0.682057
Atheromatic_index	Roseburia_ASV2115	0.15	0.441331	0.682057
Haemoglobin	Lachnoclostridium_ASV2326	0.15	0.441691	0.98934
AST	Oscillibacter_ASV1948	-0.15	0.443022	0.927233
Basophils_pct	Lachnospiraceae_UCG_004_ASV2321	0.15	0.444786	0.723862
Glucose	UBA1819_ASV1246	0.15	0.445854	0.824796
Alcohol_beverages	Clostridium_sensu_stricto_1_ASV1645	-0.15	0.446391	0.743985
Urea	Lachnospiraceae_UCG_004_ASV2321	0.15	0.447091	0.723862
Eggs	Oscillibacter_ASV1948	-0.15	0.449047	0.970492
RDW_CV	Bacteroides_ASV2011	-0.14	0.453244	0.929313
LDL	Alistipes_ASV0309	-0.14	0.455856	0.982228
Urea	Oscillibacter_ASV1948	-0.14	0.457951	0.927233
IPAQ_score	Roseburia_ASV2115	0.14	0.460467	0.675407
Neutrophils	Lachnoclostridium_ASV2326	-0.14	0.461317	0.98934
Red_meat	Subdoligranulum_ASV1228	-0.14	0.462093	0.705867
Urea	UBA1819_ASV1246	0.14	0.463907	0.824796
MCV	Roseburia_ASV2115	0.14	0.464114	0.686082
Haemoglobin	UBA1819_ASV1246	0.14	0.465172	0.824796
RDW_CV	Clostridium_sensu_stricto_1_ASV1645	-0.14	0.46769	0.981864
Monocytes	Clostridium_sensu_stricto_1_ASV1644	0.14	0.469322	0.759854
Basal_Metabolism	Roseburia_ASV2115	-0.14	0.469909	0.675407
Urea	Lachnospiraceae_UCG_001_ASV1517	-0.14	0.469926	0.917665
Lymphocytes_pct	Lachnospiraceae_UCG_001_ASV1517	-0.14	0.471723	0.917665
Haemoglobin	Clostridium_sensu_stricto_1_ASV1645	0.14	0.472606	0.981864
Dairy_products	Alistipes_ASV0309	-0.14	0.472679	0.969857
Proteins	Roseburia_ASV2115	-0.14	0.473873	0.736521
Red_meat	Bacteroides_ASV2011	0.14	0.476234	0.897928
Olive_oil	Roseburia_ASV2115	-0.14	0.478738	0.736521
Platelets	Subdoligranulum_ASV1228	0.14	0.47903	0.889471
Haemoglobin	Alistipes_ASV0309	-0.14	0.480478	0.982228
Fats	UBA1819_ASV1246	-0.14	0.480517	0.835217
Hip_circumference	Oscillibacter_ASV1948	-0.14	0.484671	0.939437
ALT	Subdoligranulum_ASV1228	-0.13	0.485564	0.889471
Olive_oil	UBA1819_ASV1246	-0.13	0.487808	0.835217
Monocytes_pct	Subdoligranulum_ASV1228	-0.13	0.48979	0.889471
Legumes	Oscillospiraceae_UCG_002_1741	0.13	0.489813	0.82363
RBC	Oscillospiraceae_UCG_002_ASV1741	-0.13	0.492524	0.736851
sitting_hours	Oscillibacter_ASV1948	0.13	0.49325	0.939437
Atheromatic_index	Clostridium_sensu_stricto_1_ASV1645	0.13	0.493673	0.981864
Fast_food	Subdoligranulum_ASV1228	0.13	0.494107	0.705867
Salty_snacks	Lachnoclostridium_ASV2326	-0.13	0.4977	0.914507
BMI	Lachnospiraceae_UCG_004_ASV2321	0.13	0.497864	0.698861
BMI	Subdoligranulum_ASV1228	-0.13	0.500855	0.726272
RDW_CV	Oscillospiraceae_UCG_002_ASV1741	0.13	0.503467	0.736851
Monocytes_pct	Roseburia_ASV2115	-0.13	0.504647	0.714916
Cholesterol	UBA1819_ASV1246	0.13	0.504671	0.824796
Fast_food	Bacteroides_ASV2011	-0.13	0.50513	0.897928
Fats	Alistipes_ASV0309	0.13	0.50535	0.969857
Eosonophils_pct	Subdoligranulum_ASV1228	-0.13	0.506095	0.889471
Vegetables	Clostridium_sensu_stricto_1_ASV1645	-0.13	0.506516	0.779255
sitting_hours	Roseburia_ASV2115	-0.13	0.506595	0.675407
Cholesterol	Oscillospiraceae_UCG_002_ASV1741	-0.13	0.506638	0.736851
Body_fat	Subdoligranulum_ASV1228	-0.13	0.50839	0.726272
WHR	Oscillospiraceae_UCG_002_1741	0.13	0.511479	0.672844
Legumes	Clostridium_sensu_stricto_1_ASV1644	-0.13	0.51317	0.947526
AST	Lachnoclostridium_ASV2326	0.13	0.513859	0.98934
Insulin	Lachnospiraceae_UCG_004_ASV2321	0.13	0.514457	0.771243
Dairy_products	Lachnospiraceae_UCG_004_ASV2321	-0.13	0.514666	0.936849
MCV	Alistipes_ASV0309	-0.13	0.515427	0.982228
Eosonophils	UBA1819_ASV1246	-0.13	0.517448	0.824796
CRP	Clostridium_sensu_stricto_1_ASV1644	0.13	0.517809	0.80025
Med_diet_score	Clostridium_sensu_stricto_1_ASV1644	0.12	0.518857	0.947526
WHR	UBA1819_ASV1246	-0.12	0.519008	0.985236
WBC	Lachnospiraceae_UCG_001_ASV1517	0.12	0.519949	0.917665
Eosonophils	Lachnospiraceae_UCG_004_ASV2321	-0.12	0.521723	0.771243
Fish	Lachnoclostridium_ASV2326	0.12	0.523745	0.914507
Glucose	Lachnospiraceae_UCG_001_ASV1517	-0.12	0.524911	0.917665
Urea	Subdoligranulum_ASV1228	0.12	0.526176	0.889471
Wholegrains	Subdoligranulum_ASV1228	0.12	0.529807	0.70641
Alcohol_beverages	Bacteroides_ASV2011	0.12	0.529951	0.897928
Salty_snacks	Clostridium_sensu_stricto_1_ASV1644	0.12	0.532264	0.947526
Eosonophils	Oscillibacter_ASV1948	-0.12	0.533271	0.927233
Insulin	Lachnospiraceae_UCG_001_ASV1517	0.12	0.534623	0.917665
Proteins	Lachnoclostridium_ASV2326	-0.12	0.534924	0.914507
HDL	Oscillibacter_ASV1948	-0.12	0.534994	0.927233
Basophils_pct	Lachnoclostridium_ASV2326	0.12	0.535287	0.98934
Red_meat	Lachnospiraceae_UCG_001_ASV1517	-0.12	0.535991	0.984791
MPV	Oscillospiraceae_UCG_002_ASV1741	0.12	0.536036	0.736851
Lymphocytes	Bacteroides_ASV2011	0.12	0.539811	0.929313
WBC	Oscillibacter_ASV1948	0.12	0.54093	0.927233
Chicken	Roseburia_ASV2115	-0.12	0.542887	0.775552
PDW	Oscillospiraceae_UCG_002_ASV1741	-0.12	0.543067	0.736851
Cholesterol	Alistipes_ASV0309	-0.12	0.544625	0.982228
Insulin	Bacteroides_ASV2011	-0.12	0.547373	0.929313
WHR	Bacteroides_ASV2011	-0.12	0.54969	0.900747
Vegetables	Alistipes_ASV0309	0.12	0.551476	0.969857
Red_meat	UBA1819_ASV1246	0.11	0.552906	0.835217
Triglycerides	Oscillibacter_ASV1948	0.11	0.553053	0.927233
Fish	Oscillospiraceae_UCG_002_1741	0.11	0.553532	0.82363
Hip_circumference	Roseburia_ASV2115	0.11	0.556245	0.675407
Wholegrains	UBA1819_ASV1246	-0.11	0.557449	0.835217
Lymphocytes	Clostridium_sensu_stricto_1_ASV1644	-0.11	0.558565	0.808675
WHR	Roseburia_ASV2115	-0.11	0.558751	0.675407
Waist_circumference	Lachnospiraceae_UCG_004_ASV2321	-0.11	0.559089	0.698861
BMI	Lachnospiraceae_UCG_001_ASV1517	-0.11	0.560315	0.804137
RDW_CV	Alistipes_ASV0309	0.11	0.561984	0.982228
HOMA_B	Subdoligranulum_ASV1228	-0.11	0.563879	0.889471
Monocytes_pct	Lachnoclostridium_ASV2326	0.11	0.565079	0.98934
Eosonophils_pct	Lachnoclostridium_ASV2326	0.11	0.565175	0.98934
Glucose	Oscillospiraceae_UCG_002_ASV1741	-0.11	0.565334	0.736851
Proteins	Bacteroides_ASV2011	0.11	0.567222	0.897928
Fish	Clostridium_sensu_stricto_1_ASV1644	0.11	0.568516	0.947526
RBC	UBA1819_ASV1246	0.11	0.569288	0.824796
IPAQ_score	Oscillospiraceae_UCG_002_1741	-0.11	0.569503	0.672844
Lymphocytes_pct	UBA1819_ASV1246	-0.11	0.571616	0.824796
Uric_Acid	Clostridium_sensu_stricto_1_ASV1645	0.11	0.571705	0.981864
WHR	Clostridium_sensu_stricto_1_ASV1644	-0.11	0.572288	0.829842
Monocytes	Oscillibacter_ASV1948	0.11	0.573654	0.927233
PDW	Subdoligranulum_ASV1228	0.11	0.57554	0.889471
Nuts	Subdoligranulum_ASV1228	0.11	0.575805	0.717041
Fats	Bacteroides_ASV2011	0.11	0.579607	0.897928
Urea	Oscillospiraceae_UCG_002_ASV1741	0.11	0.580073	0.736851
Nuts	UBA1819_ASV1246	-0.11	0.58121	0.835217
PDW	Lachnospiraceae_UCG_001_ASV1517	0.11	0.582103	0.917665
Hematocrit	Lachnospiraceae_UCG_001_ASV1517	0.11	0.582542	0.917665
Hematocrit	Alistipes_ASV0309	0.11	0.582909	0.982228
BMI	Roseburia_ASV2115	-0.11	0.583093	0.675407
Salty_snacks	Bacteroides_ASV2011	-0.11	0.584065	0.897928
HDL	Bacteroides_ASV2011	0.11	0.584858	0.929313
LDL	Oscillospiraceae_UCG_002_ASV1741	-0.11	0.585147	0.736851
Cholesterol	Clostridium_sensu_stricto_1_ASV1644	0.11	0.585339	0.808675
WBC	Alistipes_ASV0309	0.11	0.585938	0.982228
Vegetables	Lachnospiraceae_UCG_001_ASV1517	0.11	0.587013	0.984791
HOMA_B	UBA1819_ASV1246	0.1	0.587941	0.824796
sitting_hours	Clostridium_sensu_stricto_1_ASV1645	-0.1	0.588994	0.79935
AST	Bacteroides_ASV2011	0.1	0.589329	0.929313
BMI	Oscillospiraceae_UCG_002_1741	-0.1	0.594563	0.672844
Insulin	Clostridium_sensu_stricto_1_ASV1644	0.1	0.594614	0.808675
ALT	UBA1819_ASV1246	-0.1	0.595396	0.824796
Basophils_pct	Alistipes_ASV0309	0.1	0.597144	0.982228
WHR	Oscillibacter_ASV1948	0.1	0.597441	0.939437
RBC	Clostridium_sensu_stricto_1_ASV1645	0.1	0.599882	0.981864
Body_fat	Clostridium_sensu_stricto_1_ASV1644	0.1	0.602724	0.829842
sitting_hours	Oscillospiraceae_UCG_002_1741	0.1	0.605559	0.672844
Body_fat	Roseburia_ASV2115	0.1	0.607866	0.675407
WHR	Subdoligranulum_ASV1228	0.1	0.608764	0.760955
Neutrophils_pct	Clostridium_sensu_stricto_1_ASV1645	-0.1	0.609448	0.981864
Eosonophils	Alistipes_ASV0309	0.1	0.60981	0.982228
Fish	Oscillibacter_ASV1948	-0.1	0.611203	0.970492
Lymphocytes	Roseburia_ASV2115	0.1	0.612113	0.832474
Neutrophils_pct	Alistipes_ASV0309	-0.1	0.613318	0.982228
HOMA_B	Lachnospiraceae_UCG_001_ASV1517	0.1	0.616383	0.917665
Triglycerides	Lachnospiraceae_UCG_001_ASV1517	-0.1	0.616527	0.917665
AST	Clostridium_sensu_stricto_1_ASV1645	-0.1	0.617536	0.981864
Vegetables	UBA1819_ASV1246	-0.1	0.618371	0.835217
Chicken	Oscillospiraceae_UCG_002_1741	0.1	0.61986	0.82363
Glucose	Alistipes_ASV0309	0.1	0.620734	0.982228
Total_energy_intake	UBA1819_ASV1246	-0.1	0.621087	0.835217
MPV	Oscillibacter_ASV1948	-0.1	0.621716	0.927233
Legumes	Oscillibacter_ASV1948	0.1	0.621752	0.970492
Waist_circumference	Lachnospiraceae_UCG_001_ASV1517	0.09	0.624608	0.804137
Fish	UBA1819_ASV1246	-0.09	0.626413	0.835217
Proteins	Clostridium_sensu_stricto_1_ASV1645	-0.09	0.628534	0.818288
Neutrophils	Oscillibacter_ASV1948	0.09	0.628982	0.927233
Neutrophils	Bacteroides_ASV2011	0.09	0.629948	0.929313
Dairy_products	Oscillospiraceae_UCG_002_1741	-0.09	0.631187	0.82363
Basal_Metabolism	Oscillibacter_ASV1948	0.09	0.632528	0.939437
PDW	UBA1819_ASV1246	0.09	0.63382	0.824796
Total_energy_intake	Lachnospiraceae_UCG_004_ASV2321	0.09	0.63389	0.936849
Fast_food	Lachnospiraceae_UCG_001_ASV1517	0.09	0.634935	0.984791
Chicken	Subdoligranulum_ASV1228	0.09	0.635196	0.717041
Total_energy_intake	Clostridium_sensu_stricto_1_ASV1645	-0.09	0.63585	0.818288
Alcohol_beverages	Oscillospiraceae_UCG_002_1741	-0.09	0.636756	0.82363
RBC	Subdoligranulum_ASV1228	0.09	0.638032	0.943178
Fats	Lachnospiraceae_UCG_001_ASV1517	0.09	0.639029	0.984791
WHR	Clostridium_sensu_stricto_1_ASV1645	-0.09	0.63948	0.79935
Red_meat	Roseburia_ASV2115	0.09	0.640855	0.801881
HOMA_B	Lachnospiraceae_UCG_004_ASV2321	-0.09	0.641234	0.908415
Urea	Clostridium_sensu_stricto_1_ASV1644	0.09	0.641237	0.819122
Wholegrains	Bacteroides_ASV2011	0.09	0.642164	0.897928
Weight	Lachnospiraceae_UCG_001_ASV1517	-0.09	0.64331	0.804137
Atheromatic_index	UBA1819_ASV1246	0.09	0.644709	0.824796
Waist_circumference	Lachnoclostridium_ASV2326	0.09	0.64519	0.988835
Wholegrains	Lachnospiraceae_UCG_004_ASV2321	0.09	0.648002	0.936849
Vegetables	Lachnoclostridium_ASV2326	0.09	0.64816	0.914507
Triglycerides	Clostridium_sensu_stricto_1_ASV1645	0.09	0.648451	0.981864
CRP	Bacteroides_ASV2011	-0.09	0.649289	0.929313
Fruits	Bacteroides_ASV2011	0.09	0.649758	0.897928
Hematocrit	Clostridium_sensu_stricto_1_ASV1644	0.09	0.650479	0.819122
MPV	Lachnospiraceae_UCG_001_ASV1517	0.09	0.652947	0.917665
Fast_food	Roseburia_ASV2115	0.09	0.65298	0.801881
Monocytes	UBA1819_ASV1246	-0.09	0.654789	0.824796
HOMA_IR	Bacteroides_ASV2011	-0.09	0.65532	0.929313
Total_energy_intake	Lachnoclostridium_ASV2326	-0.09	0.656462	0.914507
LDL	Bacteroides_ASV2011	-0.09	0.65828	0.929313
MCH	UBA1819_ASV1246	0.09	0.660826	0.824796
Lymphocytes_pct	Oscillibacter_ASV1948	-0.08	0.663691	0.927233
IPAQ_score	Clostridium_sensu_stricto_1_ASV1644	-0.08	0.663874	0.829842
Glucose	Oscillibacter_ASV1948	0.08	0.664149	0.927233
Waist_circumference	Bacteroides_ASV2011	-0.08	0.667506	0.900747
Eggs	Alistipes_ASV0309	0.08	0.668413	0.969857
Sweets	Subdoligranulum_ASV1228	-0.08	0.670924	0.717041
IPAQ_score	UBA1819_ASV1246	0.08	0.673581	0.985236
Carbohydrates	Oscillospiraceae_UCG_002_1741	0.08	0.674368	0.82363
Fats	Clostridium_sensu_stricto_1_ASV1645	-0.08	0.677616	0.818288
Glucose	Clostridium_sensu_stricto_1_ASV1644	-0.08	0.677835	0.823085
Body_fat	Oscillospiraceae_UCG_002_1741	0.08	0.679052	0.679052
Dairy_products	Subdoligranulum_ASV1228	-0.08	0.681189	0.717041
LDL	Oscillibacter_ASV1948	-0.08	0.681545	0.927233
Dairy_products	Roseburia_ASV2115	-0.08	0.681599	0.801881
Hematocrit	UBA1819_ASV1246	0.08	0.682548	0.824796
Olive_oil	Lachnospiraceae_UCG_001_ASV1517	0.08	0.687104	0.984791
Uric_Acid	Bacteroides_ASV2011	-0.08	0.687515	0.929313
MCHC	Oscillibacter_ASV1948	-0.08	0.687597	0.927233
Sweets	UBA1819_ASV1246	0.08	0.688603	0.860754
Lymphocytes	Clostridium_sensu_stricto_1_ASV1645	-0.08	0.689271	0.981864
Wholegrains	Alistipes_ASV0309	-0.08	0.689557	0.969857
Alcohol_beverages	Lachnospiraceae_UCG_001_ASV1517	-0.08	0.689957	0.984791
Haemoglobin	Bacteroides_ASV2011	-0.08	0.692708	0.929313
Insulin	Clostridium_sensu_stricto_1_ASV1645	0.08	0.693506	0.981864
Triglycerides	UBA1819_ASV1246	-0.08	0.694962	0.824796
Platelets	UBA1819_ASV1246	-0.08	0.695543	0.824796
Carbohydrates	Clostridium_sensu_stricto_1_ASV1645	-0.08	0.695545	0.818288
Monocytes	Alistipes_ASV0309	0.08	0.696839	0.982228
Total_energy_intake	Bacteroides_ASV2011	0.08	0.697941	0.897928
Nuts	Oscillospiraceae_UCG_002_1741	0.07	0.700086	0.82363
Muscular_mass	Alistipes_ASV0309	-0.07	0.701406	0.917164
MPV	Lachnoclostridium_ASV2326	0.07	0.702233	0.98934
Hip_circumference	Bacteroides_ASV2011	0.07	0.705019	0.900747
Hematocrit	Lachnospiraceae_UCG_004_ASV2321	0.07	0.712202	0.926671
HOMA_B	Alistipes_ASV0309	-0.07	0.713128	0.982228
Fast_food	Alistipes_ASV0309	0.07	0.71525	0.969857
Alcohol_beverages	Lachnoclostridium_ASV2326	0.07	0.715645	0.914507
Lymphocytes_pct	Alistipes_ASV0309	0.07	0.716052	0.982228
Eggs	Lachnospiraceae_UCG_004_ASV2321	0.07	0.716075	0.936849
MCV	UBA1819_ASV1246	0.07	0.717636	0.824796
Chicken	Bacteroides_ASV2011	0.07	0.719543	0.897928
Atheromatic_index	Oscillospiraceae_UCG_002_ASV1741	0.07	0.720639	0.85535
Wholegrains	Oscillibacter_ASV1948	-0.07	0.723929	0.970492
HOMA_IR	Oscillibacter_ASV1948	0.07	0.726298	0.927233
HOMA_IR	Lachnospiraceae_UCG_001_ASV1517	0.07	0.726873	0.917665
Olive_oil	Lachnospiraceae_UCG_004_ASV2321	-0.07	0.728906	0.936849
PDW	Bacteroides_ASV2011	-0.07	0.728916	0.929313
Triglycerides	Oscillospiraceae_UCG_002_ASV1741	0.07	0.729563	0.85535
Neutrophils	Lachnospiraceae_UCG_001_ASV1517	0.07	0.729768	0.917665
LDL	Lachnospiraceae_UCG_004_ASV2321	0.07	0.730529	0.926671
Wholegrains	Roseburia_ASV2115	-0.07	0.731273	0.812526
Cholesterol	Bacteroides_ASV2011	0.07	0.733231	0.929313
Basal_Metabolism	Alistipes_ASV0309	-0.07	0.733915	0.917164
CRP	Lachnospiraceae_UCG_001_ASV1517	-0.07	0.734547	0.917665
MCHC	Lachnospiraceae_UCG_004_ASV2321	0.07	0.735886	0.926671
Urea	Clostridium_sensu_stricto_1_ASV1645	0.06	0.738263	0.981864
Eosonophils	Lachnoclostridium_ASV2326	-0.06	0.738715	0.98934
HDL	Clostridium_sensu_stricto_1_ASV1644	0.06	0.741474	0.849028
AST	Alistipes_ASV0309	-0.06	0.74282	0.982228
Urea	Roseburia_ASV2115	-0.06	0.745792	0.959363
Lymphocytes	UBA1819_ASV1246	0.06	0.74629	0.824796
Body_fat	Oscillibacter_ASV1948	-0.06	0.746426	0.939437
HOMA_IR	Clostridium_sensu_stricto_1_ASV1645	0.06	0.748294	0.981864
RBC	Clostridium_sensu_stricto_1_ASV1644	0.06	0.749142	0.849028
Basal_Metabolism	Clostridium_sensu_stricto_1_ASV1644	0.06	0.749262	0.832513
Cholesterol	Subdoligranulum_ASV1228	-0.06	0.754134	0.988338
CRP	Subdoligranulum_ASV1228	0.06	0.756562	0.988338
Cholesterol	Oscillibacter_ASV1948	-0.06	0.757217	0.927233
Glucose	Lachnoclostridium_ASV2326	-0.06	0.760036	0.98934
Hematocrit	Oscillibacter_ASV1948	0.06	0.761155	0.927233
Salty_snacks	Lachnospiraceae_UCG_001_ASV1517	0.06	0.762954	0.984791
Hip_circumference	UBA1819_ASV1246	0.06	0.764395	0.985236
Neutrophils_pct	Bacteroides_ASV2011	0.06	0.765434	0.929313
MCHC	UBA1819_ASV1246	0.06	0.767158	0.824796
Platelets	Lachnospiraceae_UCG_001_ASV1517	0.06	0.769208	0.917665
Monocytes_pct	Oscillibacter_ASV1948	-0.06	0.769556	0.927233
Platelets	Oscillibacter_ASV1948	-0.06	0.771071	0.927233
IPAQ_score	Clostridium_sensu_stricto_1_ASV1645	-0.06	0.771725	0.857472
MPV	UBA1819_ASV1246	-0.06	0.776279	0.824796
Med_diet_score	Lachnoclostridium_ASV2326	0.05	0.778574	0.914507
MCV	Clostridium_sensu_stricto_1_ASV1644	0.05	0.778611	0.85396
Neutrophils	Clostridium_sensu_stricto_1_ASV1645	-0.05	0.779264	0.981864
Total_energy_intake	Clostridium_sensu_stricto_1_ASV1644	0.05	0.780398	0.976658
Fast_food	UBA1819_ASV1246	0.05	0.780556	0.918302
HDL	Lachnospiraceae_UCG_001_ASV1517	0.05	0.78193	0.917665
Chicken	Lachnospiraceae_UCG_004_ASV2321	0.05	0.782553	0.936849
MCH	Lachnospiraceae_UCG_001_ASV1517	-0.05	0.782714	0.917665
HOMA_B	Bacteroides_ASV2011	0.05	0.782754	0.929313
Eosonophils_pct	Oscillibacter_ASV1948	-0.05	0.783773	0.927233
Basophils_pct	Roseburia_ASV2115	-0.05	0.789549	0.959363
Hematocrit	Roseburia_ASV2115	-0.05	0.790064	0.959363
Fats	Lachnospiraceae_UCG_004_ASV2321	0.05	0.790314	0.936849
IPAQ_score	Bacteroides_ASV2011	0.05	0.790694	0.900747
CRP	Oscillospiraceae_UCG_002_ASV1741	0.05	0.790903	0.896357
Red_meat	Clostridium_sensu_stricto_1_ASV1644	-0.05	0.79113	0.976658
Weight	Lachnospiraceae_UCG_004_ASV2321	0.05	0.793099	0.881221
Neutrophils_pct	Lachnoclostridium_ASV2326	-0.05	0.795086	0.98934
Monocytes	Lachnoclostridium_ASV2326	-0.05	0.795391	0.98934
Lymphocytes_pct	Lachnoclostridium_ASV2326	0.05	0.795578	0.98934
CRP	Lachnospiraceae_UCG_004_ASV2321	-0.05	0.797082	0.966546
HDL	UBA1819_ASV1246	-0.05	0.804578	0.82896
Basal_Metabolism	Subdoligranulum_ASV1228	-0.05	0.807259	0.879678
Hematocrit	Bacteroides_ASV2011	0.05	0.808877	0.929313
BMI	Bacteroides_ASV2011	0.05	0.810672	0.900747
Chicken	Alistipes_ASV0309	0.05	0.813099	0.969857
Triglycerides	Bacteroides_ASV2011	0.05	0.813974	0.929313
Nuts	Alistipes_ASV0309	-0.05	0.815242	0.969857
Neutrophils_pct	Lachnospiraceae_UCG_001_ASV1517	0.04	0.81681	0.925718
MPV	Bacteroides_ASV2011	-0.04	0.817976	0.929313
Carbohydrates	Oscillibacter_ASV1948	-0.04	0.819234	0.970492
Atheromatic_index	Lachnoclostridium_ASV2326	0.04	0.819734	0.98934
Chicken	Lachnospiraceae_UCG_001_ASV1517	0.04	0.820784	0.984791
PDW	Alistipes_ASV0309	-0.04	0.821104	0.982228
Atheromatic_index	Bacteroides_ASV2011	-0.04	0.822643	0.929313
MCH	Lachnospiraceae_UCG_004_ASV2321	-0.04	0.824407	0.966546
Eosonophils	Roseburia_ASV2115	-0.04	0.825805	0.968185
Hematocrit	Lachnoclostridium_ASV2326	0.04	0.825996	0.98934
Uric_Acid	Oscillospiraceae_UCG_002_ASV1741	0.04	0.826459	0.906439
WBC	Bacteroides_ASV2011	0.04	0.827752	0.929313
Monocytes_pct	Alistipes_ASV0309	0.04	0.827887	0.982228
Eosonophils_pct	Alistipes_ASV0309	0.04	0.83425	0.982228
Glucose	Bacteroides_ASV2011	-0.04	0.836463	0.929313
Fruits	Lachnoclostridium_ASV2326	-0.04	0.83865	0.914507
Fats	Oscillibacter_ASV1948	0.04	0.840037	0.970492
Proteins	Clostridium_sensu_stricto_1_ASV1644	-0.04	0.841637	0.976658
Dairy_products	Lachnoclostridium_ASV2326	-0.04	0.84363	0.914507
Chicken	Oscillibacter_ASV1948	-0.04	0.844731	0.970492
Haemoglobin	Lachnospiraceae_UCG_001_ASV1517	-0.04	0.844821	0.926578
LDL	Clostridium_sensu_stricto_1_ASV1645	0.04	0.845365	0.981864
Alcohol_beverages	Lachnospiraceae_UCG_004_ASV2321	0.04	0.847981	0.936849
Fruits	Lachnospiraceae_UCG_001_ASV1517	0.04	0.848046	0.984791
Olive_oil	Alistipes_ASV0309	0.04	0.849022	0.969857
Basal_Metabolism	UBA1819_ASV1246	-0.04	0.849355	0.985236
Insulin	Subdoligranulum_ASV1228	-0.04	0.849798	0.988338
Nuts	Bacteroides_ASV2011	-0.04	0.850579	0.897928
Insulin	Oscillibacter_ASV1948	-0.04	0.850904	0.927233
Monocytes	Clostridium_sensu_stricto_1_ASV1645	-0.04	0.855243	0.981864
Uric_Acid	Roseburia_ASV2115	-0.04	0.855392	0.969445
Atheromatic_index	Alistipes_ASV0309	-0.04	0.856154	0.982228
HOMA_IR	Alistipes_ASV0309	0.04	0.856336	0.982228
Fats	Lachnoclostridium_ASV2326	-0.03	0.857604	0.914507
Body_fat	UBA1819_ASV1246	-0.03	0.858326	0.985236
Alcohol_beverages	Clostridium_sensu_stricto_1_ASV1644	0.03	0.860604	0.976658
LDL	Lachnoclostridium_ASV2326	-0.03	0.860952	0.98934
Legumes	Lachnospiraceae_UCG_004_ASV2321	-0.03	0.862181	0.936849
Haemoglobin	Oscillibacter_ASV1948	-0.03	0.862285	0.927233
Uric_Acid	Subdoligranulum_ASV1228	-0.03	0.863221	0.988338
Hematocrit	Clostridium_sensu_stricto_1_ASV1645	-0.03	0.863906	0.981864
Hip_circumference	Alistipes_ASV0309	-0.03	0.864351	0.917164
Carbohydrates	Bacteroides_ASV2011	-0.03	0.865009	0.897928
HDL	Alistipes_ASV0309	0.03	0.866672	0.982228
Fast_food	Clostridium_sensu_stricto_1_ASV1644	-0.03	0.867739	0.976658
Legumes	Bacteroides_ASV2011	0.03	0.869075	0.897928
Lymphocytes_pct	Bacteroides_ASV2011	0.03	0.872599	0.929313
Muscular_mass	Lachnoclostridium_ASV2326	-0.03	0.873441	0.988835
Weight	Oscillibacter_ASV1948	-0.03	0.873828	0.939437
Eosonophils	Bacteroides_ASV2011	-0.03	0.874565	0.929313
Red_meat	Lachnoclostridium_ASV2326	-0.03	0.876606	0.914507
PDW	Lachnoclostridium_ASV2326	-0.03	0.878983	0.98934
Proteins	Lachnospiraceae_UCG_001_ASV1517	-0.03	0.878986	0.984791
Muscular_mass	Subdoligranulum_ASV1228	-0.03	0.879678	0.879678
MCH	Oscillibacter_ASV1948	-0.03	0.880032	0.927233
Salty_snacks	Roseburia_ASV2115	-0.03	0.880238	0.926566
Insulin	Oscillospiraceae_UCG_002_ASV1741	0.03	0.883098	0.935781
Basophils_pct	Oscillibacter_ASV1948	-0.03	0.884518	0.927233
Lymphocytes	Lachnoclostridium_ASV2326	-0.03	0.886233	0.98934
Monocytes	Bacteroides_ASV2011	0.03	0.886555	0.929313
Urea	Bacteroides_ASV2011	-0.03	0.889734	0.929313
Legumes	Lachnoclostridium_ASV2326	-0.03	0.89036	0.914507
Legumes	Alistipes_ASV0309	0.03	0.89302	0.969857
Olive_oil	Lachnoclostridium_ASV2326	-0.03	0.893756	0.914507
Basal_Metabolism	Lachnospiraceae_UCG_001_ASV1517	-0.03	0.895026	0.966559
PDW	Lachnospiraceae_UCG_004_ASV2321	-0.03	0.895154	0.968228
Cholesterol	Roseburia_ASV2115	-0.03	0.895387	0.982037
Salty_snacks	Oscillospiraceae_UCG_002_1741	0.03	0.895707	0.976201
Fish	Bacteroides_ASV2011	-0.03	0.896323	0.897928
Sweets	Bacteroides_ASV2011	-0.03	0.896517	0.897928
Med_diet_score	Bacteroides_ASV2011	0.02	0.897928	0.897928
ALT	Lachnoclostridium_ASV2326	0.02	0.898228	0.98934
Lymphocytes	Lachnospiraceae_UCG_001_ASV1517	-0.02	0.899204	0.926753
RBC	Lachnospiraceae_UCG_001_ASV1517	0.02	0.899496	0.926753
RBC	Oscillibacter_ASV1948	-0.02	0.899961	0.927233
CRP	UBA1819_ASV1246	0.02	0.900035	0.900035
Nuts	Clostridium_sensu_stricto_1_ASV1644	-0.02	0.900581	0.976658
sitting_hours	Lachnoclostridium_ASV2326	-0.02	0.901178	0.988835
MCV	Bacteroides_ASV2011	-0.02	0.901981	0.929313
Waist_circumference	UBA1819_ASV1246	-0.02	0.902016	0.985236
Olive_oil	Oscillibacter_ASV1948	0.02	0.903165	0.970492
BMI	Oscillibacter_ASV1948	0.02	0.903795	0.939437
Alcohol_beverages	Subdoligranulum_ASV1228	-0.02	0.904967	0.904967
HOMA_B	Clostridium_sensu_stricto_1_ASV1645	0.02	0.905449	0.981864
Total_energy_intake	Oscillibacter_ASV1948	-0.02	0.907049	0.970492
MPV	Alistipes_ASV0309	0.02	0.907446	0.988972
HOMA_B	Oscillospiraceae_UCG_002_ASV1741	-0.02	0.908258	0.935781
WBC	Clostridium_sensu_stricto_1_ASV1645	0.02	0.911552	0.981864
Fast_food	Clostridium_sensu_stricto_1_ASV1645	0.02	0.913992	0.981553
Nuts	Lachnoclostridium_ASV2326	0.02	0.914507	0.914507
Muscular_mass	Clostridium_sensu_stricto_1_ASV1644	-0.02	0.916789	0.916789
Body_fat	Alistipes_ASV0309	-0.02	0.917164	0.917164
Platelets	Lachnospiraceae_UCG_004_ASV2321	0.02	0.917534	0.968228
Platelets	Lachnoclostridium_ASV2326	0.02	0.917881	0.98934
Carbohydrates	Lachnospiraceae_UCG_001_ASV1517	-0.02	0.919161	0.984791
Weight	Bacteroides_ASV2011	0.02	0.919416	0.919416
WBC	Subdoligranulum_ASV1228	0.02	0.920151	0.988338
Sweets	Alistipes_ASV0309	0.02	0.921364	0.969857
Eosonophils	Clostridium_sensu_stricto_1_ASV1645	0.02	0.924108	0.981864
Red_meat	Oscillibacter_ASV1948	-0.02	0.924656	0.970492
HOMA_IR	Clostridium_sensu_stricto_1_ASV1644	0.02	0.930546	0.988124
Carbohydrates	Lachnospiraceae_UCG_004_ASV2321	0.02	0.930769	0.936849
Sweets	Oscillibacter_ASV1948	0.02	0.932239	0.970492
HOMA_B	Roseburia_ASV2115	-0.02	0.932281	0.987841
Chicken	Clostridium_sensu_stricto_1_ASV1645	0.02	0.932476	0.981553
Monocytes_pct	Lachnospiraceae_UCG_004_ASV2321	-0.02	0.932751	0.968228
Total_energy_intake	Lachnospiraceae_UCG_001_ASV1517	-0.02	0.9363	0.984791
Red_meat	Lachnospiraceae_UCG_004_ASV2321	-0.02	0.936849	0.936849
Eggs	Oscillospiraceae_UCG_002_1741	-0.02	0.936971	0.976201
Proteins	UBA1819_ASV1246	0.02	0.937022	0.994916
RBC	Bacteroides_ASV2011	-0.02	0.937877	0.937877
sitting_hours	Lachnospiraceae_UCG_004_ASV2321	-0.01	0.938837	0.938837
Body_fat	Clostridium_sensu_stricto_1_ASV1645	0.01	0.939414	0.939414
Waist_circumference	Oscillibacter_ASV1948	-0.01	0.939437	0.939437
Eosonophils_pct	Lachnospiraceae_UCG_004_ASV2321	-0.01	0.939751	0.968228
Hip_circumference	Lachnoclostridium_ASV2326	0.01	0.942071	0.988835
Olive_oil	Clostridium_sensu_stricto_1_ASV1644	-0.01	0.945139	0.976658
Neutrophils_pct	Oscillibacter_ASV1948	-0.01	0.94839	0.94839
Waist_circumference	Roseburia_ASV2115	-0.01	0.955223	0.955223
Salty_snacks	Oscillibacter_ASV1948	-0.01	0.957394	0.970492
Sweets	Roseburia_ASV2115	-0.01	0.95752	0.95752
HOMA_IR	Oscillospiraceae_UCG_002_ASV1741	0.01	0.958694	0.958694
Insulin	Alistipes_ASV0309	-0.01	0.959043	0.988972
Atheromatic_index	Clostridium_sensu_stricto_1_ASV1644	0.01	0.959062	0.988124
Neutrophils	Alistipes_ASV0309	-0.01	0.960491	0.988972
Proteins	Oscillibacter_ASV1948	0.01	0.964573	0.970492
Muscular_mass	Lachnospiraceae_UCG_001_ASV1517	0.01	0.966559	0.966559
Nuts	Oscillibacter_ASV1948	0.01	0.970492	0.970492
Carbohydrates	UBA1819_ASV1246	-0.01	0.97052	0.994916
Cholesterol	Clostridium_sensu_stricto_1_ASV1645	0.01	0.97551	1
Wholegrains	Oscillospiraceae_UCG_002_1741	-0.01	0.976201	0.976201
Fats	Clostridium_sensu_stricto_1_ASV1644	0.01	0.976658	0.976658
Monocytes	Subdoligranulum_ASV1228	0.01	0.977659	0.988338
Cholesterol	Lachnoclostridium_ASV2326	0	0.980686	0.98934
Uric_Acid	Lachnospiraceae_UCG_004_ASV2321	0	0.98157	0.98157
BMI	UBA1819_ASV1246	0	0.981654	0.985236
RDW_CV	Subdoligranulum_ASV1228	0	0.982688	0.988338
Dairy_products	Clostridium_sensu_stricto_1_ASV1645	0	0.983698	0.983698
Weight	UBA1819_ASV1246	0	0.984736	0.985236
Wholegrains	Lachnospiraceae_UCG_001_ASV1517	0	0.984791	0.984791
Muscular_mass	UBA1819_ASV1246	0	0.985236	0.985236
RDW_CV	Lachnospiraceae_UCG_001_ASV1517	0	0.98525	0.98525
Hematocrit	Subdoligranulum_ASV1228	0	0.986303	0.988338
RBC	Roseburia_ASV2115	0	0.98684	0.987841
MCV	Lachnoclostridium_ASV2326	0	0.987294	0.98934
Glucose	Subdoligranulum_ASV1228	0	0.987822	0.988338
HOMA_IR	Subdoligranulum_ASV1228	0	0.98784	0.988338
PDW	Roseburia_ASV2115	0	0.987841	0.987841
Triglycerides	Subdoligranulum_ASV1228	0	0.988338	0.988338
WHR	Lachnoclostridium_ASV2326	0	0.988834	0.988835
Basal_Metabolism	Lachnoclostridium_ASV2326	0	0.988835	0.988835
ALT	Alistipes_ASV0309	0	0.988972	0.988972
HDL	Lachnoclostridium_ASV2326	0	0.98934	0.98934
RDW_CV	Clostridium_sensu_stricto_1_ASV1644	0	0.991329	0.991329
Fish	Alistipes_ASV0309	0	0.992449	0.992449
Dairy_products	UBA1819_ASV1246	0	0.994916	0.994916
Lymphocytes_pct	Clostridium_sensu_stricto_1_ASV1645	0	1	1
